# Supplementary material for: Identification of human mitochondrial RNA cleavage sites and candidate RNA processing factors
Source: BMC Biol. 2022 Jul 22;20:168. doi: 10.1186/s12915-022-01373-5 (PMC9308231; doi:10.1186/s12915-022-01373-5)
Supplement: Supplementary file 2 — Additional file 2: Table S1 - Inferred cleavage sites detected in CARTaGENE data. Table S2 - Inferred cleavage sites and mitochondrial encoded gene pairs that show significant associations in both the discovery and replication datasets. Table S3 - Significant associations in the discovery dataset between inferred cleavage rates in the mitochondrial genome and nuclear encoded gene expression. Table S4 - Significant associations in the replication dataset between inferred cleavage rates in the mitochondrial genome and nuclear encoded gene expression. Table S5 - Significant associations between inferred cleavage rates in the mitochondrial genome and nuclear encoded gene expression. Table S6 - Mediation analysis for mitochondrial RNA cleavage positions. Table S7 - Accession numbers for RNA sequencing data from shRNA gene knock (KD) down experiments in the ENCODE portal. [file 12915_2022_1373_MOESM2_ESM.xlsx]

## Sheet: Supplemental_Table_S1
Table S1: Inferred cleavage sites detected in CARTaGENE data and information on whether they replicate in GTEx, Ribozero and nanopore data.
CaG site in 50% samples	Closest gene boundary	Distance to gene boundary	Absolute distance	GTEx validated site in 50% samples	Annotation	Ribo-zero validated	Nanopore sequencign validated
380	fromStart_toTF	196	196	-	Control	NA	NA
572	fromStart_toTF	4	4	-	Control	NA	NA
598	fromStart_toTF	-20	20	validated	tRNA	Yes	No
659	fromTF_toRNR1	-11	11	validated	rRNA	Yes	NA
972	fromTF_toRNR1	-324	324	-	rRNA	NA	NA
1601	fromRNR1_toTV	0	0	validated	boundary	Yes	Yes
1630	fromRNR1_toTV	-28	28	-	tRNA	NA	NA
1645	fromTV_toRNR2	25	25	-	tRNA	NA	NA
1682	fromTV_toRNR2	-11	11	validated	rRNA	Yes	NA
3219	fromRNR2_toTL1	10	10	-	rRNA	NA	NA
3246	fromRNR2_toTL1	-16	16	validated	tRNA	Yes	Yes
3258	fromRNR2_toTL1	-28	28	validated	tRNA	Yes	Yes
4182	fromND1_toTI	80	80	-	mRNA	NA	NA
4242	fromND1_toTI	20	20	-	mRNA	NA	NA
4252	fromND1_toTI	10	10	validated	mRNA	Yes	Yes
4261	fromND1_toTI	1	1	validated	mRNA	Yes	Yes
4287	fromND1_toTI	-24	24	-	tRNA	NA	NA
4411	fromTQ_toTM	-9	9	validated	tRNA	Yes	No
4438	fromTM_toND2	31	31	validated	tRNA	Yes	No
4611	fromTM_toND2	-141	141	-	mRNA	NA	NA
5481	fromND2_toTW	30	30	-	mRNA	NA	NA
5492	fromND2_toTW	19	19	validated	mRNA	Yes	Yes
5511	fromND2_toTW	0	0	validated	boundary	Yes	Yes
5594	fromTW_toTA	-7	7	validated	tRNA	Yes	Yes
5621	fromTW_toTA	-34	34	validated	tRNA	No	No
5670	fromTA_toTN	-13	13	-	tRNA	NA	NA
5911	fromTY_toCO1	-7	7	validated	mRNA	Yes	NA
6075	fromTY_toCO1	-171	171	-	mRNA	NA	NA
7400	fromCO1_toTS1	45	45	-	mRNA	NA	NA
7422	fromCO1_toTS1	23	23	-	mRNA	NA	NA
7466	fromCO1_toTS1	-20	20	validated	tRNA	No	Yes
7491	fromTD1_toTD	23	23	validated	tRNA	Yes	Yes
7514	fromTD1_toTD	0	0	validated	boundary	Yes	Yes
7543	fromTD1_toTD	-25	25	validated	tRNA	Yes	No
7597	fromTD_toCO2	-11	11	validated	mRNA	Yes	NA
7612	fromTD_toCO2	-26	26	-	mRNA	NA	NA
8274	fromCO2_toTK	0	0	validated	boundary	No	Yes
8284	fromCO2_toTK	0	0	-	boundary	NA	NA
8295	fromCO2_toTK	0	0	validated	boundary	Yes	Yes
8321	fromCO2_toTK	-26	26	validated	tRNA	Yes	No
8374	fromTK_toATP8	-8	8	validated	mRNA	Yes	NA
8391	fromTK_toATP8	-25	25	-	mRNA	NA	NA
8619	fromATP8_toATP6	-47	47	validated	mRNA	No	No
8840	fromATP8_toATP6	-268	268	-	mRNA	NA	NA
9157	fromATP6_toCO3	49	49	validated	mRNA	No	Yes
9194	fromATP6_toCO3	12	12	validated	mRNA	Yes	Yes
9205	fromATP6_toCO3	1	1	validated	mRNA	Yes	Yes
9219	fromATP6_toCO3	-11	11	validated	mRNA	Yes	NA
9236	fromATP6_toCO3	-28	28	validated	mRNA	Yes	Yes
9452	fromATP6_toCO3	-244	244	-	mRNA	NA	NA
9932	fromCO3_toTG	58	58	validated	mRNA	No	Yes
9990	fromCO3_toTG	0	0	validated	boundary	Yes	Yes
10013	fromCO3_toTG	-22	22	-	tRNA	NA	NA
10032	fromTG_toND3	26	26	validated	tRNA	Yes	No
10074	fromTG_toND3	-15	15	validated	mRNA	Yes	NA
10084	fromTG_toND3	-25	25	-	mRNA	NA	NA
10331	fromND3_toTR	73	73	-	mRNA	NA	NA
10366	fromND3_toTR	38	38	validated	mRNA	No	Yes
10404	fromND3_toTR	0	0	validated	boundary	Yes	Yes
10432	fromND3_toTR	-27	27	validated	tRNA	Yes	No
10479	fromTR_toND4L	-9	9	validated	mRNA	Yes	NA
10496	fromTR_toND4L	-26	26	validated	mRNA	Yes	Yes
10510	fromTR_toND4L	-40	40	validated	mRNA	Yes	Yes
12061	fromND4_toTH	76	76	validated	mRNA	Yes	Yes
12115	fromND4_toTH	22	22	validated	mRNA	Yes	Yes
12126	fromND4_toTH	11	11	validated	mRNA	Yes	Yes
12137	fromND4_toTH	0	0	validated	boundary	Yes	Yes
12280	fromTS2_toTL2	-14	14	validated	tRNA	Yes	No
12352	fromTL2_toND5	-15	15	validated	mRNA	Yes	NA
12962	fromTL2_toND5	-625	625	-	mRNA	NA	NA
14698	fromND6_toTE	-24	24	validated	tRNA	Yes	No
14716	fromTE_toCYB	26	26	validated	tRNA	Yes	No
14758	fromTE_toCYB	-11	11	validated	mRNA	Yes	NA
15849	fromCYB_toTT	38	38	validated	mRNA	Yes	No
15885	fromCYB_toTT	2	2	validated	mRNA	Yes	Yes
15968	fromTT_toTP	-12	12	validated	tRNA	Yes	Yes
16498	fromTP_toEnd	-474	474	validated	control	Yes	No
16538	fromTP_toEnd	-514	514	validated	control	Yes	No
16560	fromTP_toEnd	-536	536	-	control	NA	NA

## Sheet: Supplemental_Table_S2
Table S2: Inferred cleavage sites and mitochondrial encoded gene pairs that show significant associations in both the discovery and replication datasets.
geneXcle	Gene.x	pos.x	Estimate.x	pval.x	geneName.x	Gene.y	pos.y	Estimate.y	pval.y	geneName.y	adjustedPsCaG	adjustedPsGTEx	adjustedPsCaG_BH	adjustedPsGTEx_BH
ENSG00000198888_1682	ENSG00000198888	1682	-0.750079	1.46314e-44	MT-ND1	ENSG00000198888	1682	-0.886246	5.46941e-18	MT-ND1	1.18514e-41	4.43022e-15	1.18514e-41	2.21511e-15
ENSG00000198763_1682	ENSG00000198763	1682	-0.542872	3.86275e-24	MT-ND2	ENSG00000198763	1682	-0.788477	6.354e-15	MT-ND2	3.12882e-21	5.14674e-12	1.56441e-21	1.71558e-12
ENSG00000211459_10074	ENSG00000211459	10074	-0.516376	1.11243e-15	MT-RNR1	ENSG00000211459	10074	-0.827748	2.72622e-13	MT-RNR1	9.0107e-13	2.20824e-10	6.90078e-14	5.5206e-11
ENSG00000211459_1682	ENSG00000211459	1682	-0.416793	2.10764e-10	MT-RNR1	ENSG00000211459	1682	-0.648045	2.04045e-09	MT-RNR1	1.70719e-07	1.65277e-06	4.3774e-09	2.5696e-07
ENSG00000210082_10074	ENSG00000210082	10074	-0.387339	1.36049e-11	MT-RNR2	ENSG00000210082	10074	-0.656473	2.22065e-09	MT-RNR2	1.10199e-08	1.79872e-06	3.55482e-10	2.5696e-07
ENSG00000198786_1682	ENSG00000198786	1682	-0.298949	1.0732e-10	MT-ND5	ENSG00000198786	1682	-0.606415	7.41433e-09	MT-ND5	8.69293e-08	6.00561e-06	2.34944e-09	6.6729e-07
ENSG00000198888_659	ENSG00000198888	659	-0.314457	1.19273e-15	MT-ND1	ENSG00000198888	659	-0.459094	1.76031e-08	MT-ND1	9.66109e-13	1.42585e-05	6.90078e-14	9.5894e-07
ENSG00000198888_10074	ENSG00000198888	10074	-0.383122	5.07629e-12	MT-ND1	ENSG00000198888	10074	-0.614178	4.75735e-08	MT-ND1	4.11179e-09	3.85345e-05	1.4685e-10	2.40841e-06
ENSG00000211459_10479	ENSG00000211459	10479	-0.504847	6.84401e-11	MT-RNR1	ENSG00000211459	10479	-0.702669	9.87733e-08	MT-RNR1	5.54365e-08	8.00064e-05	1.63049e-09	3.63665e-06
ENSG00000198888_9219	ENSG00000198888	9219	-0.303978	7.12106e-09	MT-ND1	ENSG00000198888	9219	-0.576283	4.58177e-07	MT-ND1	5.76806e-06	0.000371123	1.13099e-07	1.48449e-05
ENSG00000228253_9236	ENSG00000228253	9236	-0.37292	1.2027e-06	MT-ATP8	ENSG00000228253	9236	1.4078	6.86515e-07	MT-ATP8	0.000974187	0.000556077	1.24896e-05	2.13876e-05
ENSG00000198886_1682	ENSG00000198886	1682	-0.262762	2.16699e-08	MT-ND4	ENSG00000198886	1682	-0.479519	8.04885e-07	MT-ND4	1.75526e-05	0.000651957	3.1344e-07	2.32842e-05
ENSG00000198727_1682	ENSG00000198727	1682	-0.21826	1.97746e-05	MT-CYB	ENSG00000198727	1682	-0.485589	9.66748e-07	MT-CYB	0.0160174	0.000783066	0.000149695	2.68617e-05
ENSG00000210082_10496	ENSG00000210082	10496	-0.264624	9.6753e-06	MT-RNR2	ENSG00000210082	10496	-0.57938	5.35573e-06	MT-RNR2	0.00783699	0.00433814	7.7594e-05	0.000105808
ENSG00000211459_10496	ENSG00000211459	10496	-0.307007	5.67923e-06	MT-RNR1	ENSG00000211459	10496	-0.601736	6.20598e-06	MT-RNR1	0.00460017	0.00502685	5.00019e-05	0.000119687
ENSG00000198712_1682	ENSG00000198712	1682	-0.287697	1.43934e-10	MT-CO2	ENSG00000198712	1682	-0.384428	6.52552e-06	MT-CO2	1.16587e-07	0.00528567	3.06808e-09	0.000122923
ENSG00000198763_659	ENSG00000198763	659	-0.16236	2.75292e-05	MT-ND2	ENSG00000198763	659	-0.36119	6.74911e-06	MT-ND2	0.0222986	0.00546678	0.000193901	0.000124245
ENSG00000228253_3258	ENSG00000228253	3258	-0.564432	4.83189e-05	MT-ATP8	ENSG00000228253	3258	1.95417	9.15495e-06	MT-ATP8	0.0391383	0.00741551	0.000308176	0.000143926
ENSG00000210082_1682	ENSG00000210082	1682	-0.287942	7.76222e-07	MT-RNR2	ENSG00000210082	1682	-0.464047	9.2545e-06	MT-RNR2	0.00062874	0.00749615	8.3832e-06	0.000143926
ENSG00000198695_12280	ENSG00000198695	12280	-0.555134	8.13376e-14	MT-ND6	ENSG00000198695	12280	0.0170664	1.41141e-05	MT-ND6	6.58835e-11	0.0114324	3.46755e-12	0.000197111
ENSG00000212907_8619	ENSG00000212907	8619	-0.64426	1.199e-06	MT-ND4L	ENSG00000212907	8619	1.27434	2.09598e-05	MT-ND4L	0.000971189	0.0169774	1.24896e-05	0.000269483
ENSG00000198899_1682	ENSG00000198899	1682	-0.333384	1.21583e-11	MT-ATP6	ENSG00000198899	1682	-0.391047	4.71578e-05	MT-ATP6	9.84823e-09	0.0381978	3.28274e-10	0.000523258

## Sheet: Supplemental_Table_S3
Table S3: Information for significant associations in the discovery dataset between inferred cleavage rates in the mitochondrial genome and nuclear encoded gene expression, shown for significant relationships only.
Gene	pos	Estimate	p value	Corrected p value
ENSG00000269728.1	598	-0.447984	5.36547e-08	0.0344351
ENSG00000086827.4	598	0.170077	3.90118e-08	0.0250374
ENSG00000154727.6	598	-0.292362	5.74432e-08	0.0368665
ENSG00000181744.4	598	-0.261164	2.19666e-08	0.0140979
ENSG00000116918.9	598	-0.312932	3.13109e-08	0.020095
ENSG00000008018.8	598	0.143945	1.52888e-09	0.00098122
ENSG00000128923.6	598	-0.31832	2.69258e-08	0.0172807
ENSG00000178695.4	598	-0.325662	5.55413e-08	0.0356458
ENSG00000243147.3	598	0.29926	1.4873e-09	0.000954534
ENSG00000133858.11	598	0.190721	9.48067e-09	0.0060846
ENSG00000198160.10	598	-0.263166	2.09331e-08	0.0134346
ENSG00000139921.8	598	-0.359467	1.60019e-09	0.00102699
ENSG00000124172.5	598	0.340608	1.8457e-10	0.000118455
ENSG00000148943.7	598	-0.3383	2.44392e-08	0.0156849
ENSG00000265681.2	598	0.440934	8.92042e-10	0.000572503
ENSG00000165476.8	598	-0.314777	1.40873e-08	0.00904108
ENSG00000100902.6	598	-0.211995	2.35978e-08	0.0151448
ENSG00000151414.10	598	-0.287659	9.48735e-09	0.00608888
ENSG00000134970.13	598	-0.365115	1.18337e-08	0.00759475
ENSG00000171497.4	598	0.166532	4.45835e-08	0.0286132
ENSG00000259865.1	598	-0.9274	5.79277e-09	0.00371774
ENSG00000123607.10	598	0.186387	2.22078e-08	0.0142527
ENSG00000166004.10	598	0.236454	3.33273e-10	0.000213892
ENSG00000087302.4	598	0.160704	3.14922e-11	2.02114e-05
ENSG00000165629.15	598	0.162449	6.57e-09	0.00421656
ENSG00000130935.5	598	0.145543	1.07721e-08	0.00691342
ENSG00000144741.13	598	-0.261498	6.86786e-09	0.00440772
ENSG00000162980.12	598	-0.283835	1.71604e-08	0.0110134
ENSG00000067900.6	598	0.14308	7.54281e-08	0.048409
ENSG00000167635.7	598	0.127219	5.29238e-09	0.0033966
ENSG00000213186.3	598	-0.234484	3.20846e-08	0.0205916
ENSG00000138032.16	598	-0.159522	2.58228e-08	0.0165728
ENSG00000132963.7	598	0.1793	2.49251e-08	0.0159967
ENSG00000179454.9	598	-0.262048	6.40918e-09	0.00411335
ENSG00000138081.15	598	0.181487	3.94831e-08	0.0253398
ENSG00000101882.5	598	0.17557	5.58495e-08	0.0358436
ENSG00000139163.11	598	-0.411202	1.00465e-10	6.44776e-05
ENSG00000255529.3	598	-0.373826	9.91656e-10	0.000636435
ENSG00000168175.10	659	-0.103599	4.22778e-17	2.71335e-11
ENSG00000172239.9	659	0.0814083	2.07578e-12	1.33221e-06
ENSG00000065548.13	659	0.0656264	2.15066e-10	0.000138027
ENSG00000162032.11	659	0.180163	3.18223e-10	0.000204232
ENSG00000111775.2	659	0.126053	2.98169e-17	1.91362e-11
ENSG00000115091.7	659	-0.0633014	5.58897e-08	0.0358695
ENSG00000172071.7	659	0.0901498	6.28622e-09	0.00403443
ENSG00000172115.4	659	-0.0938895	5.5035e-08	0.0353209
ENSG00000214253.4	659	0.117433	6.12984e-08	0.0393407
ENSG00000197779.9	659	0.0965392	3.01208e-10	0.000193312
ENSG00000176973.7	659	0.120981	1.80958e-09	0.00116137
ENSG00000065000.11	659	-0.0865582	7.06531e-14	4.53444e-08
ENSG00000135913.6	659	0.0991438	1.14119e-09	0.000732404
ENSG00000126524.5	659	0.113489	1.00697e-12	6.46262e-07
ENSG00000165121.10	659	0.15156	5.60198e-10	0.000359529
ENSG00000189091.8	659	-0.0803473	2.68217e-09	0.00172139
ENSG00000106153.12	659	0.151829	8.30027e-16	5.32703e-10
ENSG00000109171.10	659	-0.0630995	1.60389e-11	1.02936e-05
ENSG00000269728.1	659	-0.296366	2.40849e-17	1.54574e-11
ENSG00000164169.8	659	0.0860343	6.43303e-09	0.00412865
ENSG00000137500.5	659	0.0842906	6.57406e-13	4.21917e-07
ENSG00000105185.7	659	0.0991946	4.69962e-08	0.0301617
ENSG00000123268.4	659	-0.148958	5.45044e-10	0.000349804
ENSG00000130770.13	659	0.100674	4.28553e-10	0.000275041
ENSG00000120963.7	659	0.070691	2.1413e-08	0.0137426
ENSG00000171858.13	659	0.208749	5.08399e-09	0.00326286
ENSG00000106799.8	659	-0.110452	2.0334e-08	0.0130502
ENSG00000164430.11	659	-0.119378	7.73149e-08	0.0496199
ENSG00000147604.9	659	0.0961141	1.84585e-09	0.00118465
ENSG00000177663.9	659	-0.102199	4.10083e-08	0.0263187
ENSG00000118971.3	659	-0.302896	1.63319e-13	1.04817e-07
ENSG00000102081.9	659	-0.130902	2.45546e-13	1.57589e-07
ENSG00000112306.7	659	0.21321	2.52925e-15	1.62325e-09
ENSG00000160131.9	659	-0.125996	3.9796e-13	2.55407e-07
ENSG00000132510.6	659	-0.108523	1.71599e-08	0.011013
ENSG00000109062.5	659	-0.0724256	2.98364e-08	0.0191487
ENSG00000141552.13	659	0.100036	9.55485e-11	6.13221e-05
ENSG00000269374.1	659	0.247241	7.55544e-09	0.004849
ENSG00000102158.15	659	-0.0855834	1.81928e-12	1.1676e-06
ENSG00000134744.9	659	0.0711563	1.14429e-10	7.34392e-05
ENSG00000156515.17	659	-0.0878206	2.572e-08	0.0165068
ENSG00000124383.4	659	0.108847	5.14065e-17	3.29922e-11
ENSG00000110497.10	659	-0.0921237	7.76046e-11	4.98059e-05
ENSG00000121552.3	659	0.218305	2.28109e-15	1.46398e-09
ENSG00000122643.14	659	-0.21017	1.39342e-10	8.94282e-05
ENSG00000176731.7	659	0.2059	5.10497e-21	3.27632e-15
ENSG00000109180.10	659	0.0931074	9.33989e-15	5.99425e-09
ENSG00000039319.12	659	0.10087	7.35379e-12	4.71959e-06
ENSG00000141510.11	659	-0.136885	1.2828e-14	8.23288e-09
ENSG00000253352.4	659	0.0704133	2.64542e-09	0.00169781
ENSG00000167969.8	659	0.102826	6.23141e-10	0.000399926
ENSG00000143401.10	659	-0.137359	2.15247e-08	0.0138144
ENSG00000266753.2	659	-0.15929	6.9405e-08	0.0445434
ENSG00000114904.8	659	-0.10378	4.17065e-10	0.000267668
ENSG00000068308.9	659	-0.0730482	2.76349e-13	1.77358e-07
ENSG00000078142.7	659	0.0561289	1.79826e-08	0.011541
ENSG00000225135.1	659	-0.347975	1.44605e-11	9.28063e-06
ENSG00000122218.10	659	-0.0882705	5.74752e-11	3.6887e-05
ENSG00000084093.11	659	-0.0623634	3.46519e-08	0.0222392
ENSG00000156976.10	659	0.0690218	3.76573e-08	0.0241681
ENSG00000113460.8	659	0.072138	3.7643e-08	0.0241589
ENSG00000141551.10	659	-0.0791938	2.00369e-11	1.28595e-05
ENSG00000213024.6	659	-0.100405	2.27694e-15	1.46132e-09
ENSG00000006625.13	659	0.102155	2.0994e-08	0.0134738
ENSG00000128789.16	659	0.0643891	8.1363e-10	0.00052218
ENSG00000204310.6	659	-0.128697	6.1356e-12	3.93777e-06
ENSG00000177565.11	659	-0.119188	3.65391e-10	0.000234505
ENSG00000066777.4	659	0.0680099	2.77289e-14	1.77962e-08
ENSG00000183291.11	659	0.0957435	2.73454e-12	1.755e-06
ENSG00000127540.7	659	0.143359	3.8067e-17	2.4431e-11
ENSG00000154727.6	659	-0.142609	6.94657e-10	0.000445824
ENSG00000181744.4	659	-0.146809	1.81189e-13	1.16285e-07
ENSG00000259976.1	659	-0.201472	4.05872e-08	0.0260485
ENSG00000167461.7	659	-0.121001	9.84642e-16	6.31933e-10
ENSG00000120697.4	659	0.106388	2.11888e-10	0.000135988
ENSG00000137309.15	659	-0.124599	6.97836e-11	4.47864e-05
ENSG00000116604.13	659	-0.0645626	2.96438e-08	0.0190251
ENSG00000083520.10	659	0.0662963	4.27674e-13	2.74477e-07
ENSG00000101608.8	659	0.0931485	8.58208e-14	5.5079e-08
ENSG00000160654.5	659	-0.200216	1.47755e-16	9.48275e-11
ENSG00000100300.13	659	0.189444	6.07647e-15	3.89982e-09
ENSG00000185246.13	659	0.090249	2.20193e-08	0.0141318
ENSG00000182518.9	659	0.120083	1.06442e-08	0.00683134
ENSG00000170881.4	659	0.0909354	1.07254e-11	6.88345e-06
ENSG00000125977.6	659	0.0702866	2.48995e-12	1.59803e-06
ENSG00000102524.7	659	-0.224879	5.70818e-08	0.0366345
ENSG00000104960.11	659	0.0834661	1.03473e-08	0.00664076
ENSG00000156411.5	659	0.138043	9.32483e-16	5.98458e-10
ENSG00000132680.6	659	0.0718659	4.61313e-08	0.0296066
ENSG00000168802.8	659	-0.0773345	6.73984e-12	4.32556e-06
ENSG00000173542.4	659	-0.123977	1.04494e-09	0.000670631
ENSG00000182899.10	659	0.128764	5.45809e-14	3.50295e-08
ENSG00000133961.15	659	0.0667027	6.00246e-08	0.0385232
ENSG00000002330.9	659	0.119554	2.93379e-09	0.00188288
ENSG00000021574.7	659	-0.0891908	2.55854e-08	0.0164205
ENSG00000177058.7	659	0.0793749	3.44413e-09	0.00221041
ENSG00000143207.15	659	0.072895	1.37331e-09	0.000881379
ENSG00000135070.9	659	0.114155	3.43528e-10	0.000220473
ENSG00000130749.5	659	-0.0970096	1.37206e-10	8.80573e-05
ENSG00000129636.8	659	0.0733563	1.12097e-08	0.00719426
ENSG00000196313.7	659	-0.0788701	4.46996e-09	0.00286878
ENSG00000109381.15	659	0.0674399	6.56854e-08	0.0421563
ENSG00000241837.2	659	0.110797	1.36754e-17	8.77672e-12
ENSG00000128203.6	659	-0.143044	1.1753e-08	0.00754294
ENSG00000146842.12	659	-0.10806	4.98246e-09	0.00319769
ENSG00000100811.6	659	-0.0578114	6.90909e-08	0.0443419
ENSG00000172007.5	659	-0.181237	2.30466e-15	1.47911e-09
ENSG00000165417.7	659	-0.110799	8.81895e-10	0.000565991
ENSG00000204370.4	659	0.0847878	4.302e-08	0.0276098
ENSG00000151465.9	659	0.0948341	6.09051e-10	0.000390883
ENSG00000106245.5	659	0.0705716	1.15853e-08	0.0074353
ENSG00000140829.7	659	-0.0669019	1.616e-08	0.0103713
ENSG00000234420.3	659	0.100259	1.22209e-10	7.84328e-05
ENSG00000101945.12	659	-0.116328	1.97335e-13	1.26648e-07
ENSG00000128585.13	659	0.0853752	2.91002e-10	0.000186762
ENSG00000091009.6	659	-0.0563409	6.10315e-09	0.00391694
ENSG00000116918.9	659	-0.182622	3.80697e-14	2.44328e-08
ENSG00000023734.6	659	0.0599215	1.45822e-10	9.35869e-05
ENSG00000072135.8	659	-0.0788357	2.58424e-09	0.00165854
ENSG00000183513.4	659	0.0971345	5.89742e-12	3.78491e-06
ENSG00000135940.2	659	0.155844	5.27199e-21	3.38351e-15
ENSG00000124659.5	659	0.117698	1.74255e-14	1.11835e-08
ENSG00000159692.11	659	-0.0605739	6.45644e-10	0.000414368
ENSG00000185009.8	659	0.0719988	1.70062e-08	0.0109144
ENSG00000185088.8	659	0.125699	5.39891e-11	3.46497e-05
ENSG00000096080.7	659	-0.11619	7.75222e-12	4.9753e-06
ENSG00000186812.8	659	0.101856	1.52313e-08	0.00977528
ENSG00000008018.8	659	0.0852193	4.45963e-17	2.86214e-11
ENSG00000172586.7	659	0.0986226	1.99794e-10	0.000128226
ENSG00000136643.7	659	0.0673188	1.20941e-08	0.00776185
ENSG00000164209.12	659	-0.0927172	3.16638e-09	0.00203215
ENSG00000135272.5	659	-0.167464	5.89206e-08	0.0378146
ENSG00000215193.8	659	-0.11823	1.94008e-14	1.24512e-08
ENSG00000156860.11	659	-0.0882868	3.46311e-17	2.22259e-11
ENSG00000103187.6	659	-0.084679	2.96387e-09	0.00190218
ENSG00000163110.10	659	-0.0939818	2.6612e-10	0.000170793
ENSG00000130544.7	659	-0.134938	1.67039e-08	0.0107204
ENSG00000196428.8	659	-0.0750357	4.68217e-08	0.0300497
ENSG00000141905.13	659	-0.131647	6.50981e-12	4.17793e-06
ENSG00000004779.5	659	0.156185	4.71071e-24	3.02329e-18
ENSG00000179085.7	659	0.182232	4.75444e-14	3.05135e-08
ENSG00000117036.7	659	-0.117916	9.42331e-15	6.04779e-09
ENSG00000104885.13	659	-0.0864536	5.39277e-11	3.46103e-05
ENSG00000081320.6	659	-0.137811	6.05108e-13	3.88352e-07
ENSG00000168924.10	659	-0.136367	1.37275e-13	8.81017e-08
ENSG00000036257.8	659	0.0582315	5.05242e-09	0.00324259
ENSG00000140577.11	659	-0.107986	1.00892e-10	6.47518e-05
ENSG00000272579.1	659	-0.368588	7.55612e-16	4.84944e-10
ENSG00000120860.6	659	0.140923	6.51763e-16	4.18295e-10
ENSG00000110700.2	659	0.153101	4.95717e-14	3.18146e-08
ENSG00000166012.10	659	0.108445	3.02945e-14	1.94427e-08
ENSG00000179933.4	659	0.0889549	2.26816e-13	1.45568e-07
ENSG00000055070.12	659	-0.0618394	3.51531e-12	2.25609e-06
ENSG00000225190.4	659	-0.0758557	7.64342e-08	0.0490547
ENSG00000241343.5	659	0.20254	8.8836e-27	5.70141e-21
ENSG00000135213.8	659	-0.114981	4.75763e-15	3.0534e-09
ENSG00000061987.10	659	0.0541223	6.57577e-08	0.0422026
ENSG00000104853.11	659	-0.0681629	8.70522e-11	5.58693e-05
ENSG00000145592.9	659	0.141235	6.21995e-15	3.9919e-09
ENSG00000092847.6	659	-0.107138	1.26486e-08	0.00811773
ENSG00000170871.7	659	0.0985664	4.5061e-14	2.89197e-08
ENSG00000152558.10	659	-0.165574	3.3117e-12	2.12542e-06
ENSG00000241973.6	659	-0.0705297	4.96031e-08	0.0318348
ENSG00000182004.8	659	0.0950909	2.7778e-09	0.00178276
ENSG00000177600.4	659	0.144704	9.50909e-18	6.10284e-12
ENSG00000143614.7	659	-0.106684	4.78316e-11	3.06978e-05
ENSG00000198728.6	659	-0.0718373	4.28945e-08	0.0275293
ENSG00000172757.8	659	-0.064236	1.89136e-09	0.00121385
ENSG00000126464.9	659	-0.0862737	7.58124e-12	4.86556e-06
ENSG00000109390.7	659	0.231557	1.93652e-30	1.24284e-24
ENSG00000083535.11	659	0.13935	6.08351e-16	3.90433e-10
ENSG00000114861.14	659	-0.164266	8.26977e-14	5.30745e-08
ENSG00000107938.13	659	0.0819976	4.99343e-10	0.000320473
ENSG00000092439.9	659	0.0767802	1.95723e-15	1.25613e-09
ENSG00000090061.13	659	-0.0554872	7.06317e-08	0.0453307
ENSG00000168488.14	659	-0.0622817	2.39771e-08	0.0153883
ENSG00000092841.14	659	0.132037	2.04225e-15	1.3107e-09
ENSG00000131375.5	659	0.110079	7.48032e-15	4.80079e-09
ENSG00000237765.2	659	0.12258	4.50398e-11	2.89061e-05
ENSG00000227057.3	659	-0.0688398	1.79684e-08	0.0115319
ENSG00000180979.5	659	0.0980016	1.05144e-09	0.000674807
ENSG00000140612.9	659	0.0755106	4.16381e-09	0.00267229
ENSG00000189043.5	659	0.167997	1.59888e-28	1.02614e-22
ENSG00000147140.11	659	-0.060877	1.5688e-09	0.00100684
ENSG00000164941.9	659	0.0809762	5.07838e-09	0.00325925
ENSG00000186111.4	659	-0.0885752	5.22151e-10	0.000335111
ENSG00000231925.7	659	-0.173549	8.85823e-13	5.68513e-07
ENSG00000047315.10	659	0.0639707	5.64057e-08	0.0362006
ENSG00000075945.8	659	0.0747711	7.3463e-08	0.0471478
ENSG00000081721.7	659	0.109483	2.89309e-11	1.85676e-05
ENSG00000165115.10	659	0.227863	2.63112e-09	0.00168863
ENSG00000153339.9	659	0.0660358	1.61965e-10	0.000103948
ENSG00000135506.11	659	-0.0690251	3.21762e-09	0.00206504
ENSG00000119778.10	659	0.0658797	3.94556e-11	2.53222e-05
ENSG00000076053.6	659	-0.106398	7.94716e-13	5.10041e-07
ENSG00000205670.6	659	0.0923575	1.36058e-09	0.000873207
ENSG00000247077.2	659	-0.147775	6.55916e-21	4.2096e-15
ENSG00000104774.8	659	-0.114955	6.00176e-08	0.0385187
ENSG00000105197.6	659	-0.0718517	1.58588e-10	0.000101781
ENSG00000188243.8	659	0.203362	1.1635e-22	7.46721e-17
ENSG00000143882.5	659	-0.155979	4.67789e-10	0.000300223
ENSG00000140264.15	659	0.139725	2.38063e-10	0.000152787
ENSG00000183011.9	659	0.158284	5.72345e-15	3.67325e-09
ENSG00000149923.9	659	-0.0525171	4.05244e-09	0.00260081
ENSG00000198931.6	659	0.108458	4.88286e-11	3.13377e-05
ENSG00000111229.11	659	0.109535	1.28149e-18	8.2245e-13
ENSG00000185728.12	659	-0.0888872	7.12688e-14	4.57396e-08
ENSG00000132432.9	659	0.162733	2.69446e-14	1.72928e-08
ENSG00000119328.7	659	0.117294	2.01855e-09	0.00129549
ENSG00000172809.8	659	0.133634	2.34979e-16	1.50807e-10
ENSG00000106682.10	659	-0.052925	4.83736e-08	0.0310457
ENSG00000170471.10	659	0.0617691	7.2282e-15	4.63898e-09
ENSG00000117410.9	659	0.113203	1.18862e-13	7.62847e-08
ENSG00000043143.16	659	-0.0949725	8.14512e-09	0.00522745
ENSG00000128791.7	659	-0.162165	6.88373e-09	0.00441791
ENSG00000158711.9	659	-0.117543	1.6138e-11	1.03572e-05
ENSG00000100485.7	659	0.118786	5.08787e-15	3.26534e-09
ENSG00000155368.12	659	0.113638	1.59035e-12	1.02067e-06
ENSG00000168264.6	659	-0.102432	3.10973e-08	0.0199579
ENSG00000169020.5	659	0.123279	8.08401e-12	5.18824e-06
ENSG00000135317.8	659	0.0888389	1.46412e-16	9.39658e-11
ENSG00000117713.13	659	-0.0910459	5.87293e-12	3.76919e-06
ENSG00000162959.9	659	-0.122445	2.62881e-09	0.00168714
ENSG00000188536.8	659	-0.651612	5.63147e-09	0.00361422
ENSG00000178695.4	659	-0.170712	2.97418e-11	1.9088e-05
ENSG00000162441.7	659	0.0743671	1.41723e-10	9.09566e-05
ENSG00000230733.2	659	-0.123549	1.87866e-08	0.0120571
ENSG00000197756.5	659	0.158175	1.02538e-16	6.58076e-11
ENSG00000267010.1	659	-0.180262	1.58597e-08	0.0101786
ENSG00000117505.8	659	-0.0925566	1.68824e-08	0.010835
ENSG00000066455.8	659	0.111878	2.06915e-18	1.32796e-12
ENSG00000080603.12	659	-0.106408	4.44852e-10	0.000285502
ENSG00000123143.8	659	-0.0979731	1.66481e-12	1.06846e-06
ENSG00000129226.9	659	-0.49089	2.9705e-18	1.90644e-12
ENSG00000145741.11	659	0.119927	2.19457e-12	1.40845e-06
ENSG00000232119.3	659	0.10595	1.0278e-14	6.59634e-09
ENSG00000221963.5	659	-0.257864	3.2704e-11	2.09891e-05
ENSG00000225485.3	659	-0.088508	1.87876e-08	0.0120577
ENSG00000168958.15	659	0.0710616	8.72366e-11	5.59876e-05
ENSG00000204469.8	659	-0.070407	1.15929e-09	0.000744019
ENSG00000150455.9	659	0.0959673	4.37093e-08	0.0280522
ENSG00000136146.10	659	0.0922307	1.42618e-13	9.15305e-08
ENSG00000029363.11	659	0.0570613	4.91601e-10	0.000315505
ENSG00000243147.3	659	0.23641	3.01373e-30	1.93418e-24
ENSG00000133422.8	659	-0.109137	1.93207e-10	0.000123998
ENSG00000089597.12	659	-0.0785867	9.52218e-12	6.11124e-06
ENSG00000114978.13	659	-0.10966	8.67843e-24	5.56973e-18
ENSG00000114902.9	659	0.064521	1.63971e-08	0.0105235
ENSG00000031003.6	659	0.0673541	9.76571e-10	0.000626754
ENSG00000184640.13	659	-0.12316	5.23254e-21	3.35819e-15
ENSG00000129351.13	659	-0.0539345	3.268e-08	0.0209737
ENSG00000136044.7	659	0.100704	4.97435e-09	0.00319249
ENSG00000163634.7	659	0.124599	3.7697e-17	2.41935e-11
ENSG00000134330.14	659	0.0825664	2.01231e-08	0.0129148
ENSG00000138029.9	659	0.0642417	7.36248e-08	0.0472517
ENSG00000108010.7	659	0.085812	3.44772e-10	0.000221271
ENSG00000117543.15	659	0.0940832	6.3138e-09	0.00405214
ENSG00000170860.3	659	0.112055	7.79289e-13	5.0014e-07
ENSG00000133858.11	659	0.112614	1.85949e-15	1.1934e-09
ENSG00000113269.9	659	0.0974117	1.28633e-08	0.00825556
ENSG00000146282.13	659	0.0712235	1.24644e-08	0.00799951
ENSG00000125755.14	659	-0.0965502	3.05154e-13	1.95845e-07
ENSG00000100403.10	659	-0.0577957	3.36194e-08	0.0215766
ENSG00000130338.8	659	-0.161714	7.32445e-12	4.70076e-06
ENSG00000198160.10	659	-0.176604	7.35598e-19	4.72099e-13
ENSG00000228929.1	659	0.369169	3.10515e-10	0.000199285
ENSG00000115241.9	659	-0.0758961	3.50526e-09	0.00224964
ENSG00000108424.5	659	-0.0769957	2.26252e-08	0.0145206
ENSG00000196235.9	659	-0.0882055	1.47633e-12	9.47496e-07
ENSG00000198252.7	659	-0.157329	1.47413e-16	9.4608e-11
ENSG00000143158.6	659	0.103031	2.84894e-10	0.000182842
ENSG00000100395.10	659	-0.0734243	8.56125e-10	0.000549452
ENSG00000106028.6	659	0.0925096	1.10106e-14	7.06648e-09
ENSG00000141456.10	659	-0.0661636	1.34753e-08	0.0086483
ENSG00000097007.13	659	-0.0690515	1.87842e-08	0.0120555
ENSG00000178741.7	659	0.0854878	1.058e-11	6.79011e-06
ENSG00000125356.6	659	0.175549	2.43098e-26	1.56018e-20
ENSG00000142864.10	659	-0.0870005	2.63902e-17	1.6937e-11
ENSG00000175550.3	659	-0.141274	1.39923e-10	8.98011e-05
ENSG00000105372.2	659	0.122232	2.95103e-11	1.89394e-05
ENSG00000127125.7	659	0.114325	1.56886e-16	1.00688e-10
ENSG00000152133.10	659	0.126767	1.94164e-11	1.24613e-05
ENSG00000181467.2	659	-0.0995112	3.09927e-09	0.00198908
ENSG00000089154.6	659	-0.0959929	1.95028e-10	0.000125167
ENSG00000105323.12	659	-0.0583139	3.09963e-10	0.000198931
ENSG00000213533.7	659	-0.116318	4.65847e-09	0.00298976
ENSG00000198746.8	659	-0.077496	1.14759e-08	0.00736514
ENSG00000089682.12	659	0.0957879	6.207e-08	0.0398359
ENSG00000167491.13	659	-0.0985508	2.43184e-12	1.56073e-06
ENSG00000175073.7	659	-0.148383	3.01766e-18	1.93671e-12
ENSG00000167106.7	659	-0.0971856	1.87141e-08	0.0120105
ENSG00000078061.8	659	-0.0566953	5.42436e-09	0.0034813
ENSG00000182979.13	659	-0.0619347	9.44333e-10	0.000606064
ENSG00000071994.6	659	0.0681859	7.92106e-12	5.08366e-06
ENSG00000177954.7	659	0.126758	1.76051e-10	0.000112988
ENSG00000198315.6	659	0.0731788	3.11583e-08	0.0199971
ENSG00000164902.9	659	-0.0951791	3.59245e-08	0.023056
ENSG00000142867.8	659	-0.0891665	2.44088e-10	0.000156653
ENSG00000162368.9	659	-0.0974083	6.26004e-09	0.00401763
ENSG00000104824.12	659	-0.0522949	1.41832e-08	0.00910261
ENSG00000196459.9	659	-0.135572	1.93336e-13	1.24081e-07
ENSG00000118412.8	659	0.107366	9.68852e-16	6.218e-10
ENSG00000083097.10	659	0.108664	1.22653e-08	0.00787177
ENSG00000165516.6	659	0.0917036	2.29377e-08	0.0147212
ENSG00000075292.14	659	0.076715	3.77613e-08	0.0242348
ENSG00000139921.8	659	-0.224838	6.24598e-19	4.00861e-13
ENSG00000187764.7	659	-0.139573	8.76245e-12	5.62365e-06
ENSG00000167842.11	659	0.0919123	6.96971e-10	0.000447309
ENSG00000001631.10	659	0.0741418	4.28041e-10	0.000274713
ENSG00000113558.14	659	0.0968926	1.45249e-16	9.32196e-11
ENSG00000099795.2	659	0.148573	1.12281e-13	7.20607e-08
ENSG00000127483.13	659	0.0815764	1.03225e-10	6.62487e-05
ENSG00000108654.7	659	0.128548	3.08076e-09	0.0019772
ENSG00000114023.11	659	0.0891837	3.48484e-08	0.0223654
ENSG00000110958.11	659	0.084945	1.05937e-12	6.79893e-07
ENSG00000136603.9	659	-0.195352	4.0453e-12	2.59624e-06
ENSG00000160014.12	659	-0.0952476	3.49564e-09	0.00224347
ENSG00000148843.9	659	-0.111053	9.08531e-13	5.83086e-07
ENSG00000196531.6	659	0.109175	1.86411e-18	1.19637e-12
ENSG00000115524.11	659	0.0878336	5.2414e-10	0.000336388
ENSG00000143977.9	659	0.108512	2.85502e-09	0.00183232
ENSG00000129534.9	659	0.113635	1.54394e-09	0.000990886
ENSG00000120071.8	659	-0.0987892	8.57966e-11	5.50634e-05
ENSG00000163220.10	659	0.195942	1.402e-11	8.99787e-06
ENSG00000134758.9	659	-0.154258	5.29023e-10	0.000339521
ENSG00000109911.13	659	0.115415	2.0522e-12	1.31708e-06
ENSG00000034713.3	659	0.130554	6.68987e-17	4.29349e-11
ENSG00000143947.8	659	0.15991	9.51526e-16	6.1068e-10
ENSG00000203965.8	659	0.102894	4.29592e-08	0.0275708
ENSG00000107864.10	659	-0.0994178	3.57499e-08	0.0229439
ENSG00000023287.8	659	0.0703016	1.02239e-08	0.00656159
ENSG00000102034.12	659	-0.0873773	6.60185e-10	0.0004237
ENSG00000137145.16	659	0.0753512	3.02809e-09	0.0019434
ENSG00000107164.15	659	-0.0877848	3.26901e-11	2.09802e-05
ENSG00000149428.14	659	-0.138783	3.50004e-10	0.000224629
ENSG00000153989.7	659	-0.0932593	3.06284e-11	1.9657e-05
ENSG00000163125.11	659	-0.075539	9.59672e-10	0.000615908
ENSG00000105583.5	659	0.0926819	3.10915e-12	1.99542e-06
ENSG00000137492.3	659	0.079109	1.15806e-09	0.000743233
ENSG00000059378.8	659	-0.191156	1.06355e-08	0.00682573
ENSG00000186010.14	659	0.114848	2.85739e-10	0.000183385
ENSG00000216490.3	659	-0.145651	2.09686e-08	0.0134574
ENSG00000104412.3	659	0.104156	1.32562e-10	8.50768e-05
ENSG00000156017.8	659	-0.118422	1.45468e-09	0.000933598
ENSG00000122299.7	659	0.0607094	4.18423e-08	0.0268539
ENSG00000117000.8	659	0.0826667	7.81023e-11	5.01253e-05
ENSG00000173163.6	659	0.101792	1.72148e-09	0.00110483
ENSG00000135336.10	659	0.0939427	5.21018e-09	0.00334384
ENSG00000106460.14	659	-0.172023	6.8434e-12	4.39202e-06
ENSG00000173786.12	659	-0.121498	4.45411e-10	0.000285861
ENSG00000119705.5	659	0.0928722	1.12422e-08	0.00721515
ENSG00000150990.3	659	-0.0709456	4.19186e-09	0.00269029
ENSG00000021776.6	659	0.0618018	2.08795e-09	0.00134003
ENSG00000272888.1	659	0.180402	9.27348e-18	5.95163e-12
ENSG00000109133.8	659	-0.135032	2.37831e-17	1.52638e-11
ENSG00000101266.12	659	0.0527419	2.44366e-08	0.0156831
ENSG00000157181.10	659	0.146338	1.82744e-19	1.17283e-13
ENSG00000124172.5	659	0.263962	2.44998e-32	1.57238e-26
ENSG00000148943.7	659	-0.267392	8.62976e-26	5.53849e-20
ENSG00000259953.1	659	-0.215242	1.57823e-08	0.0101289
ENSG00000119013.4	659	0.173577	1.79361e-20	1.15112e-14
ENSG00000156587.11	659	-0.220744	9.32109e-10	0.000598218
ENSG00000265681.2	659	0.492828	6.5125e-67	4.17966e-61
ENSG00000105329.5	659	-0.106982	1.47863e-10	9.4897e-05
ENSG00000165476.8	659	-0.199671	2.56061e-17	1.64337e-11
ENSG00000126882.8	659	-0.100839	3.15953e-16	2.02775e-10
ENSG00000171222.6	659	0.137219	5.06111e-10	0.000324817
ENSG00000154723.8	659	0.134758	2.13636e-19	1.37109e-13
ENSG00000245970.2	659	0.210965	8.99515e-22	5.773e-16
ENSG00000095261.9	659	0.079579	1.03437e-08	0.00663848
ENSG00000165264.6	659	0.118698	1.51465e-10	9.72084e-05
ENSG00000103024.3	659	0.153036	1.76651e-12	1.13373e-06
ENSG00000204482.6	659	0.132919	3.07422e-08	0.01973
ENSG00000100220.7	659	-0.0704789	2.1434e-08	0.0137561
ENSG00000100902.6	659	-0.140935	2.15839e-18	1.38523e-12
ENSG00000100354.16	659	-0.139786	2.87634e-09	0.001846
ENSG00000092148.8	659	0.0909127	5.17456e-19	3.32098e-13
ENSG00000174021.6	659	0.136242	1.07666e-16	6.90989e-11
ENSG00000161960.10	659	0.120319	6.11067e-14	3.92176e-08
ENSG00000133561.11	659	-0.0945555	4.43267e-10	0.000284485
ENSG00000102225.11	659	-0.114224	9.7706e-10	0.000627067
ENSG00000107742.8	659	-0.10535	3.34217e-08	0.0214497
ENSG00000128708.8	659	0.0980755	7.79283e-11	5.00136e-05
ENSG00000134970.13	659	-0.223323	3.52823e-16	2.26438e-10
ENSG00000227671.3	659	0.127919	2.56638e-08	0.0164708
ENSG00000032219.14	659	0.104403	7.91399e-15	5.07912e-09
ENSG00000114331.8	659	-0.101984	5.14815e-11	3.30403e-05
ENSG00000149480.2	659	-0.0726964	8.33188e-11	5.34732e-05
ENSG00000170185.5	659	-0.0738819	2.3564e-10	0.000151232
ENSG00000138495.2	659	0.213123	2.19945e-25	1.41159e-19
ENSG00000023041.7	659	0.0791732	2.12203e-08	0.013619
ENSG00000111832.8	659	0.0977221	1.69449e-09	0.00108751
ENSG00000179051.9	659	-0.116088	4.94601e-14	3.1743e-08
ENSG00000125995.11	659	0.172497	2.48314e-16	1.59366e-10
ENSG00000108278.7	659	0.0747117	2.01905e-09	0.0012958
ENSG00000170581.9	659	-0.222828	3.93646e-10	0.000252638
ENSG00000108774.10	659	-0.0613963	1.77192e-08	0.011372
ENSG00000250479.4	659	0.162262	2.38291e-11	1.52933e-05
ENSG00000101146.8	659	0.0692917	3.99586e-09	0.0025645
ENSG00000156469.4	659	0.10084	2.16499e-10	0.000138947
ENSG00000156735.6	659	-0.117161	1.5677e-13	1.00614e-07
ENSG00000127616.13	659	-0.09176	1.55458e-11	9.97712e-06
ENSG00000149311.13	659	0.124848	2.13974e-12	1.37326e-06
ENSG00000116030.12	659	0.0749983	6.4841e-12	4.16143e-06
ENSG00000259623.1	659	-0.185068	1.41724e-12	9.09571e-07
ENSG00000115268.5	659	0.140824	3.61062e-19	2.31726e-13
ENSG00000163041.5	659	0.107648	2.47877e-08	0.0159085
ENSG00000233927.4	659	0.124102	1.55591e-09	0.000998569
ENSG00000156482.6	659	0.099948	7.43599e-11	4.77234e-05
ENSG00000140307.6	659	0.091574	4.48634e-10	0.000287929
ENSG00000241990.1	659	0.276684	6.93789e-14	4.45267e-08
ENSG00000108439.5	659	-0.103255	4.87674e-08	0.0312984
ENSG00000127580.11	659	-0.0931964	6.20684e-09	0.00398349
ENSG00000198133.4	659	-0.122847	1.34073e-08	0.00860469
ENSG00000118007.8	659	0.100366	2.56373e-16	1.64537e-10
ENSG00000116095.6	659	-0.107542	6.8177e-12	4.37553e-06
ENSG00000151881.10	659	-0.17645	1.87946e-12	1.20622e-06
ENSG00000225648.1	659	0.160064	3.71566e-16	2.38467e-10
ENSG00000166822.8	659	-0.0832835	1.69547e-08	0.0108813
ENSG00000066739.7	659	0.0733932	1.54584e-09	0.000992103
ENSG00000099381.12	659	-0.0645288	9.22105e-09	0.00591798
ENSG00000139180.6	659	-0.0829121	1.4812e-09	0.000950619
ENSG00000130255.8	659	0.147512	1.31216e-12	8.42128e-07
ENSG00000144713.8	659	0.0964181	2.11783e-08	0.013592
ENSG00000172534.9	659	-0.155403	8.75618e-17	5.61963e-11
ENSG00000074319.8	659	0.0763691	4.25183e-11	2.72878e-05
ENSG00000123064.8	659	-0.076241	1.39675e-10	8.96421e-05
ENSG00000133773.7	659	0.122096	5.16606e-16	3.31552e-10
ENSG00000176340.3	659	0.0871551	8.26492e-09	0.00530434
ENSG00000171497.4	659	0.0947995	3.08279e-13	1.97851e-07
ENSG00000163961.4	659	-0.175104	1.51961e-13	9.75271e-08
ENSG00000178074.5	659	-0.117106	3.26583e-09	0.00209598
ENSG00000211450.5	659	0.115143	9.67994e-11	6.21249e-05
ENSG00000125835.13	659	0.079156	8.97299e-10	0.000575877
ENSG00000126773.8	659	0.0821454	2.9544e-09	0.00189611
ENSG00000087111.16	659	-0.0836142	2.96279e-12	1.90149e-06
ENSG00000213639.5	659	-0.15383	3.54447e-11	2.2748e-05
ENSG00000175115.7	659	-0.112701	2.30054e-13	1.47646e-07
ENSG00000067955.9	659	-0.0843291	1.02037e-08	0.00654866
ENSG00000149658.13	659	-0.083754	8.46433e-17	5.43232e-11
ENSG00000127124.9	659	-0.258699	7.64287e-11	4.90512e-05
ENSG00000163541.7	659	0.0959502	1.37914e-16	8.85117e-11
ENSG00000198258.6	659	0.194573	3.10333e-30	1.99168e-24
ENSG00000260539.1	659	-0.147028	5.94139e-09	0.00381312
ENSG00000163636.6	659	0.0559986	4.26796e-08	0.0273914
ENSG00000141867.13	659	-0.117515	1.39206e-13	8.93413e-08
ENSG00000256053.3	659	0.101494	1.24541e-08	0.00799291
ENSG00000145907.10	659	-0.0724403	3.36752e-10	0.000216124
ENSG00000115548.12	659	0.0779576	3.39738e-09	0.00218041
ENSG00000154174.7	659	0.0526355	4.70048e-09	0.00301672
ENSG00000141699.6	659	-0.164826	1.66699e-14	1.06986e-08
ENSG00000163486.8	659	-0.131379	2.28984e-11	1.46959e-05
ENSG00000160007.13	659	-0.0935585	9.77909e-09	0.00627612
ENSG00000136521.8	659	0.0939393	8.46412e-11	5.43218e-05
ENSG00000116747.8	659	-0.161424	1.34186e-19	8.6119e-14
ENSG00000213281.4	659	-0.0631275	6.77534e-08	0.0434835
ENSG00000062582.9	659	0.186988	1.015e-12	6.51419e-07
ENSG00000107651.8	659	-0.0537753	3.79824e-10	0.000243767
ENSG00000152242.6	659	-0.100283	5.97587e-11	3.83526e-05
ENSG00000139645.9	659	-0.0783503	2.63963e-11	1.69409e-05
ENSG00000122026.6	659	0.217994	4.13212e-16	2.65195e-10
ENSG00000090863.7	659	-0.0790653	2.34848e-08	0.0150723
ENSG00000141101.8	659	-0.0793915	3.03813e-10	0.000194984
ENSG00000071127.12	659	-0.0715181	4.74047e-11	3.04239e-05
ENSG00000134371.9	659	-0.0787404	1.07149e-10	6.87671e-05
ENSG00000078687.12	659	-0.136529	1.19528e-15	7.67116e-10
ENSG00000115464.10	659	0.0768099	4.03065e-09	0.00258683
ENSG00000092098.12	659	-0.146458	6.20807e-13	3.98428e-07
ENSG00000197982.12	659	0.157832	1.08669e-13	6.97425e-08
ENSG00000164919.6	659	0.109063	2.43536e-13	1.56299e-07
ENSG00000259865.1	659	-0.541942	1.45518e-15	9.3392e-10
ENSG00000163191.5	659	0.149524	9.01287e-14	5.78437e-08
ENSG00000111011.13	659	0.0901966	1.7508e-13	1.12364e-07
ENSG00000164258.7	659	0.134663	4.97106e-15	3.19038e-09
ENSG00000077254.10	659	0.0559821	4.28784e-08	0.0275189
ENSG00000189241.6	659	-0.0952521	6.14848e-13	3.94603e-07
ENSG00000226608.2	659	0.262889	3.08719e-10	0.000198133
ENSG00000091542.8	659	-0.0950953	1.24427e-08	0.00798562
ENSG00000147400.8	659	0.133173	3.77741e-13	2.42431e-07
ENSG00000141646.9	659	-0.0860013	1.12856e-15	7.24297e-10
ENSG00000171603.12	659	-0.086302	4.29281e-09	0.00275508
ENSG00000163644.10	659	-0.131482	2.38155e-09	0.00152846
ENSG00000070413.14	659	-0.0707405	1.27993e-08	0.00821447
ENSG00000114062.13	659	0.0509493	8.12314e-09	0.00521335
ENSG00000142002.12	659	-0.0802633	2.76861e-10	0.000177686
ENSG00000143772.5	659	-0.0828067	8.9816e-09	0.0057643
ENSG00000077312.4	659	-0.0871747	1.15324e-11	7.4014e-06
ENSG00000178127.8	659	0.130505	2.8778e-08	0.0184695
ENSG00000002834.13	659	-0.0946452	4.32196e-15	2.77379e-09
ENSG00000196642.11	659	-0.0812723	2.12396e-15	1.36314e-09
ENSG00000175581.9	659	0.107236	3.06797e-08	0.0196899
ENSG00000123607.10	659	0.0932686	6.6884e-11	4.29255e-05
ENSG00000197956.5	659	0.133756	3.80949e-10	0.00024449
ENSG00000104904.8	659	0.126342	3.39068e-12	2.17611e-06
ENSG00000165494.6	659	0.0768309	3.19883e-11	2.05298e-05
ENSG00000106803.5	659	0.187098	8.40013e-30	5.39112e-24
ENSG00000109111.10	659	-0.105815	7.69431e-12	4.93813e-06
ENSG00000124201.10	659	-0.140996	1.57446e-10	0.000101048
ENSG00000120992.13	659	-0.156237	9.35208e-09	0.00600207
ENSG00000137871.15	659	0.0863003	5.01721e-14	3.21999e-08
ENSG00000166004.10	659	0.121088	5.64255e-14	3.62133e-08
ENSG00000139684.9	659	0.0961554	1.32769e-12	8.52098e-07
ENSG00000187051.4	659	0.0942434	1.31843e-10	8.46155e-05
ENSG00000134248.9	659	0.107519	2.77638e-09	0.00178185
ENSG00000112695.7	659	0.1765	5.47211e-27	3.51195e-21
ENSG00000155115.6	659	0.0922011	1.65392e-10	0.000106147
ENSG00000105726.12	659	-0.097072	5.47287e-12	3.51244e-06
ENSG00000204217.8	659	-0.112504	3.29643e-08	0.0211562
ENSG00000163510.9	659	0.0895724	6.74935e-13	4.33167e-07
ENSG00000099995.14	659	-0.065822	4.85613e-10	0.000311662
ENSG00000139718.6	659	-0.0835231	7.61019e-11	4.88414e-05
ENSG00000004059.6	659	0.0803224	1.09626e-09	0.00070357
ENSG00000129518.4	659	0.103675	2.79069e-12	1.79104e-06
ENSG00000215845.6	659	0.16709	3.65902e-11	2.34832e-05
ENSG00000179218.9	659	-0.114709	4.76725e-08	0.0305957
ENSG00000135164.14	659	0.0847822	1.23685e-15	7.938e-10
ENSG00000163399.11	659	-0.0808196	6.13174e-08	0.0393529
ENSG00000175467.10	659	-0.0914435	2.61414e-08	0.0167773
ENSG00000126756.7	659	0.110838	2.35899e-12	1.51398e-06
ENSG00000174840.8	659	-0.0948728	5.01531e-14	3.21877e-08
ENSG00000166848.5	659	0.0766251	3.51403e-11	2.25527e-05
ENSG00000170634.8	659	0.119239	3.31977e-08	0.021306
ENSG00000087302.4	659	0.0728534	2.47222e-12	1.58665e-06
ENSG00000087269.11	659	-0.0997007	1.88431e-11	1.20933e-05
ENSG00000173915.8	659	0.128784	4.71082e-13	3.02336e-07
ENSG00000146414.11	659	0.090998	3.63793e-11	2.33479e-05
ENSG00000198742.5	659	-0.0937422	1.24405e-11	7.98417e-06
ENSG00000138629.11	659	0.0910709	1.52169e-09	0.000976603
ENSG00000120063.5	659	-0.0740328	1.24219e-08	0.00797224
ENSG00000102760.12	659	0.167186	3.22558e-08	0.0207014
ENSG00000171863.8	659	0.14175	3.85475e-09	0.00247394
ENSG00000135002.7	659	-0.160289	1.36955e-09	0.000878966
ENSG00000111912.14	659	-0.105212	6.68305e-08	0.0428911
ENSG00000256185.1	659	-0.257007	5.10971e-08	0.0327936
ENSG00000142168.10	659	0.0740283	1.17019e-10	7.51019e-05
ENSG00000123728.5	659	-0.125831	4.74194e-08	0.0304333
ENSG00000165609.8	659	0.112167	2.03302e-11	1.30477e-05
ENSG00000156467.5	659	0.191922	2.04425e-34	1.31198e-28
ENSG00000166946.9	659	0.0922467	3.82607e-10	0.000245553
ENSG00000165629.15	659	0.107039	1.94421e-19	1.24777e-13
ENSG00000123349.9	659	0.199301	1.0161e-11	6.52125e-06
ENSG00000100227.13	659	-0.0581336	6.83353e-09	0.00438569
ENSG00000204472.8	659	0.152891	5.74881e-10	0.000368953
ENSG00000155506.12	659	-0.115725	7.38404e-13	4.739e-07
ENSG00000105229.2	659	-0.0785414	1.21656e-10	7.80777e-05
ENSG00000152942.14	659	0.0850773	3.4254e-13	2.19839e-07
ENSG00000054116.7	659	0.0550193	5.40431e-09	0.00346843
ENSG00000196262.9	659	0.0654983	2.61644e-08	0.016792
ENSG00000196943.8	659	-0.09148	6.00339e-10	0.000385292
ENSG00000101966.8	659	-0.10496	8.00424e-12	5.13704e-06
ENSG00000162980.12	659	-0.155984	4.25229e-13	2.72907e-07
ENSG00000164405.6	659	0.178952	2.00439e-25	1.2864e-19
ENSG00000136295.10	659	-0.128809	5.55074e-11	3.56241e-05
ENSG00000067248.5	659	0.0811072	5.02522e-11	3.22513e-05
ENSG00000148634.11	659	0.0525768	2.68825e-08	0.0172529
ENSG00000160741.12	659	-0.0726431	4.02353e-10	0.000258226
ENSG00000067900.6	659	0.102919	5.944e-20	3.8148e-14
ENSG00000159593.10	659	0.108538	1.30439e-13	8.37148e-08
ENSG00000104870.8	659	0.0952191	1.13588e-08	0.00728997
ENSG00000078674.13	659	0.100537	1.41691e-09	0.000909359
ENSG00000271913.1	659	0.196411	1.05571e-09	0.000677547
ENSG00000099624.3	659	0.110498	1.61865e-09	0.00103883
ENSG00000181789.10	659	-0.079116	4.55436e-12	2.92294e-06
ENSG00000106355.5	659	0.0981373	3.26472e-08	0.0209527
ENSG00000071537.9	659	0.0701139	9.22568e-10	0.000592095
ENSG00000120802.9	659	-0.141881	3.04466e-16	1.95403e-10
ENSG00000111667.9	659	-0.0889927	1.85655e-12	1.19151e-06
ENSG00000167283.3	659	0.0787856	2.11865e-08	0.0135973
ENSG00000115128.6	659	0.126423	3.06897e-19	1.96964e-13
ENSG00000175220.7	659	-0.0780062	5.84444e-09	0.0037509
ENSG00000158941.12	659	-0.0668057	3.447e-13	2.21225e-07
ENSG00000132612.14	659	-0.0567213	3.66853e-09	0.00235442
ENSG00000103363.10	659	0.181978	7.66953e-18	4.92223e-12
ENSG00000185361.4	659	-0.126622	1.28227e-13	8.2295e-08
ENSG00000074201.4	659	0.077104	7.26311e-11	4.66139e-05
ENSG00000104964.10	659	-0.0899561	9.50224e-14	6.09844e-08
ENSG00000171681.8	659	0.113269	3.20793e-12	2.05882e-06
ENSG00000116459.6	659	0.0564108	2.00161e-09	0.00128462
ENSG00000100897.13	659	-0.0858684	8.64678e-11	5.54941e-05
ENSG00000197969.7	659	0.0880044	9.47864e-09	0.0060833
ENSG00000118680.8	659	0.0988898	1.15345e-11	7.4027e-06
ENSG00000174485.10	659	0.0872428	4.15997e-09	0.00266983
ENSG00000122033.10	659	0.101805	4.37025e-11	2.80478e-05
ENSG00000090020.6	659	-0.124961	5.47173e-13	3.5117e-07
ENSG00000159921.10	659	0.0889542	3.80984e-08	0.0244512
ENSG00000136810.8	659	0.153944	4.06669e-11	2.60996e-05
ENSG00000120727.8	659	0.106789	1.62247e-15	1.04129e-09
ENSG00000151092.12	659	0.0642209	7.54799e-09	0.00484422
ENSG00000139154.10	659	-0.156995	2.46256e-10	0.000158045
ENSG00000170619.8	659	0.076661	3.58266e-09	0.00229932
ENSG00000205981.2	659	0.116677	5.8663e-13	3.76493e-07
ENSG00000001461.12	659	-0.106288	4.30029e-10	0.000275989
ENSG00000095209.7	659	-0.140069	9.64447e-09	0.00618972
ENSG00000131966.9	659	0.081082	1.69514e-10	0.000108793
ENSG00000156853.7	659	-0.0818512	2.29632e-10	0.000147375
ENSG00000204394.8	659	-0.0977987	1.8923e-11	1.21446e-05
ENSG00000126561.12	659	-0.108775	1.35412e-11	8.69059e-06
ENSG00000235453.3	659	0.165284	2.363e-10	0.000151655
ENSG00000105866.9	659	-0.109526	1.0001e-10	6.41854e-05
ENSG00000011600.7	659	0.101625	2.62652e-09	0.00168568
ENSG00000111647.8	659	0.0852714	4.37618e-08	0.0280859
ENSG00000163848.14	659	-0.102847	4.91902e-15	3.15698e-09
ENSG00000122565.14	659	0.0857655	4.18079e-10	0.000268319
ENSG00000103671.5	659	0.0859276	1.55935e-09	0.00100077
ENSG00000163584.13	659	0.209888	1.38907e-17	8.9149e-12
ENSG00000107872.8	659	0.140481	1.50258e-09	0.000964343
ENSG00000253200.1	659	-0.116893	6.68166e-10	0.000428822
ENSG00000118181.6	659	0.141475	2.3997e-16	1.5401e-10
ENSG00000164080.9	659	-0.108364	1.322e-09	0.000848449
ENSG00000154589.2	659	0.207511	1.31158e-09	0.000841757
ENSG00000131051.16	659	0.0756264	7.71827e-10	0.000495351
ENSG00000158987.15	659	-0.109089	3.75941e-08	0.0241275
ENSG00000139083.6	659	-0.123445	4.64114e-11	2.97864e-05
ENSG00000154642.6	659	-0.112534	5.06821e-09	0.00325273
ENSG00000139641.8	659	-0.0923827	5.03642e-08	0.0323232
ENSG00000177410.8	659	0.143925	1.00465e-09	0.000644777
ENSG00000129128.8	659	-0.0959653	1.15311e-08	0.00740054
ENSG00000095574.7	659	-0.0953956	6.89436e-09	0.00442473
ENSG00000100401.15	659	-0.107142	1.27894e-12	8.20812e-07
ENSG00000072518.16	659	-0.0625492	1.32844e-08	0.00852579
ENSG00000196498.9	659	-0.13002	5.87618e-13	3.77127e-07
ENSG00000131174.4	659	0.159389	2.68679e-17	1.72436e-11
ENSG00000089006.12	659	0.0836117	3.88931e-13	2.49612e-07
ENSG00000048828.12	659	-0.0613724	1.01915e-10	6.5408e-05
ENSG00000119383.15	659	-0.073105	6.81776e-08	0.0437557
ENSG00000117862.7	659	0.0879497	8.41485e-11	5.40057e-05
ENSG00000174282.7	659	-0.072863	5.9918e-08	0.0384548
ENSG00000169756.12	659	-0.225853	5.13103e-16	3.29305e-10
ENSG00000129235.6	659	0.15262	2.00038e-17	1.28382e-11
ENSG00000213741.4	659	0.267443	1.54958e-20	9.94506e-15
ENSG00000196924.10	659	-0.12166	4.50833e-09	0.0028934
ENSG00000167635.7	659	0.0683325	2.28149e-13	1.46424e-07
ENSG00000091164.8	659	0.0583003	2.12278e-08	0.0136238
ENSG00000028839.5	659	0.0839627	4.94837e-10	0.000317582
ENSG00000168066.16	659	-0.0597585	1.69956e-10	0.000109076
ENSG00000189114.6	659	-0.114116	3.36957e-14	2.16255e-08
ENSG00000163312.6	659	0.0801251	3.77656e-09	0.00242376
ENSG00000120656.7	659	0.0688912	3.807e-08	0.024433
ENSG00000145016.9	659	-0.142047	2.44584e-12	1.56972e-06
ENSG00000138382.9	659	0.085501	1.161e-09	0.000745118
ENSG00000213186.3	659	-0.145447	7.85146e-16	5.03899e-10
ENSG00000166734.14	659	-0.115242	9.17881e-13	5.89087e-07
ENSG00000025800.9	659	-0.0843518	9.96827e-09	0.00639754
ENSG00000138032.16	659	-0.0801269	7.87923e-11	5.05681e-05
ENSG00000163938.12	659	0.0789348	7.01857e-08	0.0450445
ENSG00000136021.13	659	-0.0602968	3.88726e-08	0.0249481
ENSG00000111605.12	659	-0.100596	1.8698e-10	0.000120002
ENSG00000214765.4	659	0.130195	8.58531e-09	0.00550996
ENSG00000105856.9	659	0.0853275	5.96665e-09	0.00382934
ENSG00000168538.11	659	0.0647383	3.51871e-10	0.000225827
ENSG00000132963.7	659	0.108049	3.23977e-15	2.07925e-09
ENSG00000142039.3	659	-0.0959432	1.90098e-13	1.22003e-07
ENSG00000179837.6	659	-0.0650724	6.93118e-09	0.00444836
ENSG00000181038.9	659	0.0776312	3.6763e-08	0.0235941
ENSG00000163113.10	659	-0.107468	5.28898e-09	0.00339441
ENSG00000186575.13	659	-0.171636	4.74653e-15	3.04628e-09
ENSG00000176018.8	659	-0.0966165	3.01065e-08	0.0193221
ENSG00000125691.8	659	0.10574	1.69534e-11	1.08805e-05
ENSG00000162695.7	659	-0.0914352	2.80065e-10	0.000179743
ENSG00000137818.7	659	0.14405	5.47084e-13	3.51113e-07
ENSG00000162910.14	659	0.100975	2.94523e-08	0.0189022
ENSG00000184076.10	659	0.111289	7.23725e-14	4.6448e-08
ENSG00000155868.7	659	0.105214	2.64768e-11	1.69925e-05
ENSG00000049618.17	659	-0.108797	1.00503e-13	6.45017e-08
ENSG00000143952.15	659	0.0746745	3.69759e-10	0.000237307
ENSG00000160695.10	659	-0.0718577	9.70209e-09	0.0062267
ENSG00000187688.10	659	-0.0738269	3.83112e-08	0.0245878
ENSG00000100554.7	659	0.0959549	1.81079e-08	0.0116215
ENSG00000081870.7	659	0.098439	4.57094e-08	0.0293358
ENSG00000116815.11	659	0.157748	1.10071e-14	7.06422e-09
ENSG00000166128.8	659	-0.0855165	3.75477e-09	0.00240977
ENSG00000158545.11	659	-0.067087	2.08772e-09	0.00133988
ENSG00000196821.5	659	-0.0960158	2.0759e-09	0.00133229
ENSG00000168016.9	659	-0.16962	2.80112e-08	0.0179773
ENSG00000105669.8	659	0.0828784	1.62921e-13	1.04561e-07
ENSG00000104047.10	659	0.112345	2.52524e-10	0.000162068
ENSG00000165775.13	659	0.137009	7.40776e-08	0.0475422
ENSG00000243449.2	659	0.344878	5.3739e-10	0.000344891
ENSG00000068654.11	659	-0.117867	1.27204e-08	0.00816381
ENSG00000121864.5	659	0.0787222	4.72231e-09	0.00303073
ENSG00000108292.12	659	-0.0700216	5.22481e-08	0.0335323
ENSG00000234961.1	659	0.232817	2.34775e-08	0.0150676
ENSG00000243811.3	659	-0.192143	2.07276e-15	1.33027e-09
ENSG00000092964.12	659	-0.209116	7.52514e-08	0.0482956
ENSG00000128394.12	659	-0.192327	2.26002e-14	1.45046e-08
ENSG00000122545.13	659	0.0732735	7.74715e-09	0.00497204
ENSG00000172172.3	659	0.0902981	4.57358e-08	0.0293528
ENSG00000179454.9	659	-0.119095	7.94577e-10	0.000509951
ENSG00000138081.15	659	0.15539	1.03713e-29	6.65619e-24
ENSG00000185722.12	659	-0.0949467	6.86715e-09	0.00440727
ENSG00000125834.8	659	-0.0831043	2.39861e-10	0.000153941
ENSG00000115935.12	659	-0.0747484	8.37447e-11	5.37465e-05
ENSG00000154719.9	659	0.133738	2.70083e-10	0.000173336
ENSG00000085788.9	659	0.0898657	3.02934e-10	0.00019442
ENSG00000101882.5	659	0.101161	2.60954e-13	1.67477e-07
ENSG00000134056.7	659	0.101707	2.89402e-09	0.00185735
ENSG00000160710.11	659	-0.14875	1.71745e-10	0.000110224
ENSG00000139163.11	659	-0.276922	5.3809e-25	3.45341e-19
ENSG00000130517.9	659	-0.156928	4.80626e-10	0.000308461
ENSG00000261088.1	659	-0.148912	7.17545e-09	0.00460514
ENSG00000169905.8	659	-0.153022	1.72683e-13	1.10827e-07
ENSG00000127152.13	659	-0.176682	2.47006e-15	1.58526e-09
ENSG00000112941.8	659	-0.0722276	1.29762e-08	0.00832798
ENSG00000173276.9	659	-0.0879139	4.13584e-09	0.00265434
ENSG00000129071.5	659	0.108872	2.81468e-10	0.000180644
ENSG00000011304.12	659	-0.0668826	1.67335e-09	0.00107394
ENSG00000176087.10	659	-0.0695285	2.68479e-09	0.00172307
ENSG00000104408.5	659	0.121711	1.5185e-15	9.74559e-10
ENSG00000177156.6	659	0.0917834	5.98598e-11	3.84174e-05
ENSG00000225921.2	659	0.0803331	9.21451e-09	0.00591378
ENSG00000124614.9	659	0.210764	4.77162e-18	3.06238e-12
ENSG00000169813.12	659	-0.0704567	7.53874e-12	4.83829e-06
ENSG00000171988.13	659	0.140471	1.70377e-15	1.09346e-09
ENSG00000165389.6	659	-0.178617	3.39724e-08	0.0218032
ENSG00000168283.9	659	-0.131591	1.82565e-08	0.0117169
ENSG00000131100.8	659	0.0644456	1.79839e-08	0.0115419
ENSG00000131013.3	659	0.0978014	1.20947e-09	0.000776228
ENSG00000169599.8	659	0.099877	3.13536e-09	0.00201224
ENSG00000005889.11	659	-0.229966	6.60238e-08	0.0423734
ENSG00000234127.4	659	-0.120013	9.77706e-17	6.27482e-11
ENSG00000133316.11	659	-0.0797873	2.36926e-10	0.000152057
ENSG00000184990.8	659	0.113722	2.68406e-10	0.000172261
ENSG00000162924.9	659	0.131507	3.63431e-08	0.0233246
ENSG00000125870.6	659	0.0749035	5.62075e-09	0.00360734
ENSG00000255529.3	659	-0.200266	1.89028e-14	1.21316e-08
ENSG00000176101.7	659	0.0894399	1.65928e-11	1.06491e-05
ENSG00000171475.9	659	-0.0700333	2.90212e-11	1.86255e-05
ENSG00000248527.1	659	-0.192324	4.16526e-08	0.0267322
ENSG00000167323.5	659	-0.0633586	4.12585e-08	0.0264793
ENSG00000266036.1	659	0.298567	3.69255e-18	2.36984e-12
ENSG00000174173.6	659	0.07246	2.36656e-08	0.0151883
ENSG00000232388.2	659	0.115028	1.85858e-09	0.00119282
ENSG00000205155.3	659	0.134038	1.19834e-12	7.69082e-07
ENSG00000124767.6	659	0.105474	6.18943e-10	0.000397231
ENSG00000104812.10	659	-0.0835982	2.14324e-08	0.0137551
ENSG00000168175.10	1601	-0.223426	2.11695e-11	1.35863e-05
ENSG00000140455.12	1601	-0.249869	1.78039e-10	0.000114264
ENSG00000111775.2	1601	0.228316	1.82511e-08	0.0117134
ENSG00000260257.1	1601	-0.896203	1.06891e-11	6.86014e-06
ENSG00000120963.7	1601	0.208401	7.19724e-10	0.000461912
ENSG00000267283.1	1601	-0.50657	5.99845e-08	0.0384975
ENSG00000118971.3	1601	-1.04394	9.77983e-22	6.27659e-16
ENSG00000163655.11	1601	-0.284666	1.40241e-14	9.00053e-09
ENSG00000137628.12	1601	-0.700657	6.36037e-08	0.0408202
ENSG00000156515.17	1601	-0.25076	3.04014e-09	0.00195113
ENSG00000176731.7	1601	0.362356	1.30639e-09	0.000838429
ENSG00000100028.7	1601	0.175891	6.00707e-08	0.0385528
ENSG00000109180.10	1601	0.220258	1.06995e-11	6.86684e-06
ENSG00000039319.12	1601	0.217445	4.48144e-08	0.0287614
ENSG00000095380.10	1601	-0.25552	5.58772e-09	0.00358615
ENSG00000135974.5	1601	0.211454	4.85085e-08	0.0311323
ENSG00000266753.2	1601	-0.522303	3.68465e-11	2.36477e-05
ENSG00000122218.10	1601	-0.203176	2.21025e-08	0.0141852
ENSG00000135677.6	1601	-0.279493	5.04974e-08	0.0324088
ENSG00000127540.7	1601	0.266745	8.14221e-09	0.00522559
ENSG00000167461.7	1601	-0.271463	2.4777e-11	1.59016e-05
ENSG00000137309.15	1601	-0.295935	8.85429e-09	0.00568259
ENSG00000146109.3	1601	0.229699	5.27655e-09	0.00338644
ENSG00000160654.5	1601	-0.38089	7.13336e-09	0.00457812
ENSG00000100300.13	1601	0.43486	3.24162e-11	2.08044e-05
ENSG00000100345.16	1601	-0.343523	1.48528e-09	0.00095324
ENSG00000156411.5	1601	0.295298	2.10566e-10	0.000135139
ENSG00000130749.5	1601	-0.254007	3.95994e-10	0.000254145
ENSG00000148730.6	1601	-0.231948	1.33657e-10	8.578e-05
ENSG00000106829.14	1601	-0.165985	7.72702e-08	0.0495912
ENSG00000204370.4	1601	0.251545	1.31278e-09	0.000842529
ENSG00000185946.11	1601	0.2993	1.7373e-08	0.0111498
ENSG00000187239.12	1601	-0.190653	2.9723e-08	0.0190759
ENSG00000197746.9	1601	-0.301065	7.65123e-10	0.000491048
ENSG00000008018.8	1601	0.17301	3.17555e-10	0.000203803
ENSG00000215193.8	1601	-0.321265	9.04364e-15	5.80411e-09
ENSG00000111642.10	1601	-0.265905	6.44671e-08	0.0413744
ENSG00000170906.11	1601	0.370381	5.88926e-11	3.77967e-05
ENSG00000070770.4	1601	-0.285473	8.93218e-12	5.73258e-06
ENSG00000117036.7	1601	-0.252806	8.11958e-10	0.000521106
ENSG00000081320.6	1601	-0.311694	1.58824e-09	0.00101932
ENSG00000168924.10	1601	-0.42827	2.98759e-18	1.9174e-12
ENSG00000137845.10	1601	-0.265614	3.17238e-09	0.002036
ENSG00000241343.5	1601	0.410531	3.3896e-15	2.17541e-09
ENSG00000234975.5	1601	1.01154	3.90015e-10	0.000250308
ENSG00000196505.6	1601	-0.234511	4.66728e-10	0.000299542
ENSG00000145592.9	1601	0.317812	1.25936e-10	8.08243e-05
ENSG00000092847.6	1601	-0.346982	5.07225e-12	3.25532e-06
ENSG00000111530.8	1601	-0.151615	1.81974e-08	0.0116789
ENSG00000143614.7	1601	-0.310156	9.38401e-13	6.02256e-07
ENSG00000109390.7	1601	0.397575	7.96938e-13	5.11467e-07
ENSG00000114861.14	1601	-0.398993	1.67466e-11	1.07478e-05
ENSG00000107938.13	1601	0.194632	4.17758e-08	0.0268113
ENSG00000131375.5	1601	0.286042	5.63702e-14	3.61778e-08
ENSG00000112419.10	1601	-0.504217	1.03956e-09	0.000667182
ENSG00000237441.5	1601	0.314188	3.27152e-09	0.00209963
ENSG00000127526.9	1601	-0.276601	1.07022e-10	6.86854e-05
ENSG00000231925.7	1601	-0.502207	1.1307e-14	7.25673e-09
ENSG00000081721.7	1601	0.285043	1.222e-10	7.84267e-05
ENSG00000259248.1	1601	-0.400608	8.46116e-09	0.00543029
ENSG00000197961.7	1601	-0.592972	1.26557e-14	8.12231e-09
ENSG00000247077.2	1601	-0.340907	1.14505e-15	7.34884e-10
ENSG00000268205.1	1601	-0.614681	3.96247e-09	0.00254307
ENSG00000264247.1	1601	0.319435	5.76221e-09	0.00369813
ENSG00000188971.4	1601	-0.32914	1.36911e-09	0.000878681
ENSG00000139697.7	1601	-0.186129	2.95097e-08	0.018939
ENSG00000231025.1	1601	-0.573784	1.33058e-13	8.53954e-08
ENSG00000132432.9	1601	0.326683	1.65323e-08	0.0106103
ENSG00000119328.7	1601	0.291642	2.88126e-08	0.0184917
ENSG00000247556.2	1601	-0.20151	6.34581e-09	0.00407268
ENSG00000111335.8	1601	-0.624502	8.44883e-09	0.00542238
ENSG00000158711.9	1601	-0.290648	5.98681e-10	0.000384227
ENSG00000168264.6	1601	-0.269077	6.19614e-08	0.0397662
ENSG00000169020.5	1601	0.339457	2.51023e-12	1.61104e-06
ENSG00000147403.12	1601	0.248955	3.89825e-09	0.00250186
ENSG00000213064.5	1601	-0.400836	6.8642e-11	4.40537e-05
ENSG00000197756.5	1601	0.338383	8.36658e-11	5.36959e-05
ENSG00000267010.1	1601	-0.501075	4.74986e-09	0.00304841
ENSG00000175387.11	1601	-0.200332	1.02322e-14	6.56689e-09
ENSG00000123143.8	1601	-0.235952	2.74259e-10	0.000176016
ENSG00000213699.4	1601	-0.40019	2.18809e-13	1.4043e-07
ENSG00000221963.5	1601	-0.579232	3.44843e-08	0.0221317
ENSG00000029363.11	1601	0.148455	1.70059e-09	0.00109142
ENSG00000243147.3	1601	0.3672	1.27972e-10	8.21311e-05
ENSG00000133422.8	1601	-0.274795	2.50694e-09	0.00160893
ENSG00000171960.6	1601	0.262141	1.24438e-10	7.98631e-05
ENSG00000114978.13	1601	-0.197163	3.74882e-11	2.40595e-05
ENSG00000229645.4	1601	-0.502097	4.50105e-10	0.000288873
ENSG00000184640.13	1601	-0.207805	6.27515e-09	0.00402733
ENSG00000112406.4	1601	-0.287804	2.44689e-14	1.57039e-08
ENSG00000170860.3	1601	0.292201	3.6061e-12	2.31436e-06
ENSG00000130338.8	1601	-0.482367	2.19715e-14	1.41011e-08
ENSG00000115241.9	1601	-0.191957	2.75567e-08	0.0176856
ENSG00000108424.5	1601	-0.219185	2.9421e-09	0.00188821
ENSG00000106028.6	1601	0.18257	1.80585e-08	0.0115898
ENSG00000125356.6	1601	0.307409	1.18005e-11	7.57345e-06
ENSG00000261087.1	1601	-0.547836	3.09862e-08	0.0198866
ENSG00000135387.15	1601	-0.185813	2.19338e-09	0.00140769
ENSG00000198740.4	1601	-0.430274	1.935e-11	1.24187e-05
ENSG00000188215.5	1601	-0.326536	1.75505e-10	0.000112638
ENSG00000181467.2	1601	-0.329913	1.81721e-13	1.16626e-07
ENSG00000106785.10	1601	-0.424022	2.24061e-09	0.001438
ENSG00000089154.6	1601	-0.243506	1.91064e-09	0.00122623
ENSG00000089775.7	1601	-0.260559	3.46862e-09	0.00222613
ENSG00000119707.9	1601	0.279182	7.0238e-10	0.000450781
ENSG00000136938.8	1601	-0.244729	1.64296e-08	0.0105443
ENSG00000196459.9	1601	-0.325077	6.00437e-11	3.85354e-05
ENSG00000141252.15	1601	-0.394694	1.05755e-08	0.00678728
ENSG00000187764.7	1601	-0.383	2.9436e-12	1.88917e-06
ENSG00000143252.10	1601	0.179108	7.78901e-08	0.0499891
ENSG00000114023.11	1601	0.239683	3.38124e-08	0.0217004
ENSG00000187653.10	1601	0.528272	5.18462e-08	0.0332744
ENSG00000034713.3	1601	0.23318	4.10447e-08	0.0263421
ENSG00000198612.6	1601	0.222182	1.21318e-10	7.78607e-05
ENSG00000163125.11	1601	-0.184705	2.72497e-08	0.0174886
ENSG00000105583.5	1601	0.210913	4.01187e-09	0.00257478
ENSG00000169446.4	1601	-0.244374	4.95275e-09	0.00317863
ENSG00000125966.8	1601	-0.377828	6.68632e-08	0.0429121
ENSG00000059378.8	1601	-0.495573	3.24494e-08	0.0208257
ENSG00000186010.14	1601	0.314742	1.83545e-10	0.000117797
ENSG00000233913.6	1601	0.744017	6.42763e-10	0.000412519
ENSG00000116984.8	1601	-0.243162	3.84059e-10	0.000246485
ENSG00000119705.5	1601	0.242118	2.99686e-08	0.0192336
ENSG00000173193.9	1601	-0.682983	5.86135e-08	0.0376176
ENSG00000109133.8	1601	-0.276147	1.64176e-10	0.000105366
ENSG00000124172.5	1601	0.364832	3.69657e-09	0.00237242
ENSG00000163840.5	1601	-0.463388	1e-08	0.0064179
ENSG00000148943.7	1601	-0.384799	4.0584e-08	0.0260464
ENSG00000105329.5	1601	-0.288184	1.28413e-10	8.24145e-05
ENSG00000169221.9	1601	-0.252732	6.66491e-14	4.27747e-08
ENSG00000126882.8	1601	-0.217352	7.70328e-11	4.94389e-05
ENSG00000123338.8	1601	-0.236295	1.94591e-09	0.00124887
ENSG00000174579.3	1601	-0.17947	6.08789e-09	0.00390715
ENSG00000267369.1	1601	-0.965527	1.27832e-15	8.20413e-10
ENSG00000100354.16	1601	-0.409047	8.81536e-11	5.65761e-05
ENSG00000174021.6	1601	0.248019	2.72871e-08	0.0175126
ENSG00000204438.6	1601	0.246367	1.92384e-08	0.012347
ENSG00000179051.9	1601	-0.295236	1.06324e-12	6.82378e-07
ENSG00000131504.11	1601	-0.209969	1.11701e-09	0.000716887
ENSG00000108819.9	1601	-0.270061	7.47975e-09	0.00480043
ENSG00000170581.9	1601	-0.552546	9.65248e-09	0.00619487
ENSG00000168092.9	1601	-0.252679	2.8428e-09	0.00182448
ENSG00000259623.1	1601	-0.38575	4.68262e-08	0.0300526
ENSG00000233927.4	1601	0.325016	3.94312e-09	0.00253066
ENSG00000140307.6	1601	0.23298	3.60311e-09	0.00231244
ENSG00000241990.1	1601	0.539	7.28355e-08	0.0467451
ENSG00000108439.5	1601	-0.284048	2.23955e-08	0.0143732
ENSG00000225648.1	1601	0.338736	1.89286e-10	0.000121482
ENSG00000166822.8	1601	-0.251695	2.10814e-10	0.000135299
ENSG00000084090.9	1601	-0.233183	4.79308e-11	3.07615e-05
ENSG00000172534.9	1601	-0.366736	3.44319e-13	2.20981e-07
ENSG00000074319.8	1601	0.180789	6.76785e-09	0.00434354
ENSG00000133773.7	1601	0.287481	1.26873e-12	8.14261e-07
ENSG00000163961.4	1601	-0.468143	1.94198e-13	1.24634e-07
ENSG00000131378.9	1601	-0.285034	5.2171e-09	0.00334828
ENSG00000125835.13	1601	0.257079	9.12847e-14	5.85856e-08
ENSG00000165672.5	1601	0.241475	5.30018e-11	3.4016e-05
ENSG00000186166.4	1601	-0.34391	4.29027e-08	0.0275345
ENSG00000175115.7	1601	-0.229532	3.39998e-08	0.0218207
ENSG00000029364.7	1601	-0.243463	1.64302e-08	0.0105447
ENSG00000162408.10	1601	-0.573119	4.2835e-12	2.74911e-06
ENSG00000127124.9	1601	-0.619728	7.04502e-09	0.00452142
ENSG00000161526.10	1601	0.213546	3.7904e-12	2.43264e-06
ENSG00000198258.6	1601	0.33125	1.60842e-12	1.03227e-06
ENSG00000260539.1	1601	-0.442415	6.1943e-11	3.97544e-05
ENSG00000141867.13	1601	-0.247853	7.85641e-09	0.00504217
ENSG00000145907.10	1601	-0.195097	2.96543e-10	0.000190318
ENSG00000147669.6	1601	0.245065	3.32356e-09	0.00213303
ENSG00000083642.14	1601	-0.188579	6.81966e-08	0.0437679
ENSG00000269958.1	1601	-0.604108	5.46305e-13	3.50613e-07
ENSG00000094916.9	1601	-0.36161	2.03302e-10	0.000130477
ENSG00000141699.6	1601	-0.50124	1.69813e-18	1.08984e-12
ENSG00000163486.8	1601	-0.334547	2.30106e-10	0.000147679
ENSG00000100632.6	1601	0.230744	2.93835e-11	1.8858e-05
ENSG00000124209.3	1601	-0.210797	1.60542e-10	0.000103034
ENSG00000215012.4	1601	-0.319322	6.26217e-09	0.004019
ENSG00000078687.12	1601	-0.251541	5.52769e-08	0.0354762
ENSG00000111269.2	1601	-0.214951	1.64102e-09	0.00105319
ENSG00000164919.6	1601	0.255992	1.73146e-10	0.000111124
ENSG00000163191.5	1601	0.304728	1.95877e-08	0.0125712
ENSG00000055208.13	1601	-0.218296	4.36065e-09	0.00279862
ENSG00000160216.14	1601	-0.278028	5.64416e-11	3.62237e-05
ENSG00000189241.6	1601	-0.217824	1.04888e-09	0.00067316
ENSG00000091542.8	1601	-0.324251	3.40439e-13	2.1849e-07
ENSG00000147400.8	1601	0.321172	8.26004e-11	5.30121e-05
ENSG00000171603.12	1601	-0.213821	6.3036e-08	0.0404559
ENSG00000143772.5	1601	-0.288145	6.12526e-14	3.93113e-08
ENSG00000106803.5	1601	0.348115	1.47821e-14	9.48698e-09
ENSG00000124201.10	1601	-0.376976	1.72071e-10	0.000110434
ENSG00000134248.9	1601	0.301755	4.9734e-10	0.000319188
ENSG00000112695.7	1601	0.334026	1.00116e-13	6.42534e-08
ENSG00000152700.9	1601	-0.201361	6.07637e-08	0.0389975
ENSG00000102580.10	1601	-0.327923	1.62937e-08	0.0104572
ENSG00000173065.9	1601	-0.227454	1.18833e-08	0.00762657
ENSG00000179218.9	1601	-0.316942	1.89181e-08	0.0121414
ENSG00000221995.4	1601	-0.473426	7.6539e-12	4.91219e-06
ENSG00000160679.8	1601	0.129217	6.52441e-10	0.00041873
ENSG00000071189.17	1601	0.220712	1.00934e-09	0.000647786
ENSG00000087269.11	1601	-0.262313	4.83677e-11	3.10419e-05
ENSG00000146414.11	1601	0.209254	1.63473e-08	0.0104916
ENSG00000124782.15	1601	-0.220068	3.20926e-10	0.000205967
ENSG00000143376.8	1601	-0.473258	1.16459e-15	7.47422e-10
ENSG00000160208.11	1601	-0.220786	4.83088e-11	3.10041e-05
ENSG00000142168.10	1601	0.195756	2.25261e-10	0.00014457
ENSG00000111540.11	1601	0.21368	5.13304e-08	0.0329434
ENSG00000166946.9	1601	0.217679	4.07383e-08	0.0261454
ENSG00000118816.5	1601	-0.371763	1.08525e-11	6.96504e-06
ENSG00000198113.2	1601	-0.360234	6.22362e-10	0.000399426
ENSG00000167604.9	1601	0.274956	2.72368e-08	0.0174803
ENSG00000260006.1	1601	-0.470964	7.67794e-08	0.0492762
ENSG00000164405.6	1601	0.345856	1.64828e-13	1.05785e-07
ENSG00000136295.10	1601	-0.364028	4.83684e-12	3.10424e-06
ENSG00000268713.1	1601	-0.546922	8.17599e-09	0.00524727
ENSG00000110917.3	1601	-0.251717	5.58024e-08	0.0358134
ENSG00000115128.6	1601	0.247116	1.13043e-10	7.25501e-05
ENSG00000175220.7	1601	-0.217671	1.40376e-09	0.00090092
ENSG00000103363.10	1601	0.315255	4.36806e-08	0.0280338
ENSG00000157837.11	1601	-0.199346	9.73487e-10	0.000624774
ENSG00000261609.3	1601	-0.32131	2.89252e-11	1.85639e-05
ENSG00000118680.8	1601	0.216986	3.42147e-08	0.0219586
ENSG00000122692.7	1601	-0.190461	1.38497e-08	0.00888861
ENSG00000197451.6	1601	-0.354729	7.13258e-10	0.000457762
ENSG00000205981.2	1601	0.297779	8.13891e-12	5.22347e-06
ENSG00000001461.12	1601	-0.259822	1.41636e-08	0.00909008
ENSG00000229754.1	1601	-0.951018	4.22355e-08	0.0271063
ENSG00000204394.8	1601	-0.218765	2.5647e-08	0.01646
ENSG00000122565.14	1601	0.209495	1.41979e-08	0.00911208
ENSG00000214176.5	1601	0.258747	7.65986e-08	0.0491602
ENSG00000163584.13	1601	0.372503	2.74298e-08	0.0176042
ENSG00000132463.9	1601	-0.17791	5.16624e-09	0.00331564
ENSG00000139083.6	1601	-0.2858	1.5561e-08	0.0099869
ENSG00000139641.8	1601	-0.266609	4.44861e-09	0.00285507
ENSG00000072518.16	1601	-0.177159	1.95867e-09	0.00125705
ENSG00000196498.9	1601	-0.311315	1.53786e-10	9.86981e-05
ENSG00000187446.7	1601	-0.405728	7.05839e-10	0.000453
ENSG00000198625.8	1601	-0.551084	6.13186e-16	3.93537e-10
ENSG00000107223.8	1601	0.211111	6.31486e-11	4.05281e-05
ENSG00000116489.8	1601	-0.234813	7.11545e-16	4.56662e-10
ENSG00000070756.9	1601	-0.25813	1.90764e-08	0.012243
ENSG00000187605.11	1601	-0.263189	1.22962e-09	0.000789157
ENSG00000124562.5	1601	0.22993	1.87242e-09	0.0012017
ENSG00000189114.6	1601	-0.226334	2.77891e-08	0.0178348
ENSG00000145016.9	1601	-0.39728	2.12334e-13	1.36274e-07
ENSG00000213186.3	1601	-0.312755	1.51514e-10	9.72403e-05
ENSG00000025800.9	1601	-0.264367	1.87037e-11	1.20038e-05
ENSG00000179837.6	1601	-0.167819	2.71059e-08	0.0173963
ENSG00000186575.13	1601	-0.506803	5.09613e-18	3.27064e-12
ENSG00000113569.11	1601	-0.253385	2.62552e-11	1.68503e-05
ENSG00000124422.7	1601	-0.189166	5.04667e-08	0.032389
ENSG00000125691.8	1601	0.235236	2.72726e-08	0.0175033
ENSG00000184076.10	1601	0.264512	4.15009e-11	2.66349e-05
ENSG00000049618.17	1601	-0.220676	2.43526e-08	0.0156293
ENSG00000196821.5	1601	-0.249276	7.07104e-09	0.00453812
ENSG00000150347.10	1601	-0.490154	3.40175e-08	0.0218321
ENSG00000168016.9	1601	-0.495507	1.41981e-09	0.000911217
ENSG00000243811.3	1601	-0.358679	4.7402e-08	0.0304221
ENSG00000164916.9	1601	-0.484546	7.64463e-10	0.000490625
ENSG00000092964.12	1601	-0.827648	1.08872e-15	6.98727e-10
ENSG00000172795.11	1601	-0.30554	8.45052e-13	5.42346e-07
ENSG00000128394.12	1601	-0.390914	9.83334e-09	0.00631094
ENSG00000134109.6	1601	-0.242063	3.23211e-09	0.00207433
ENSG00000154719.9	1601	0.340553	2.21259e-09	0.00142002
ENSG00000160710.11	1601	-0.337146	7.15733e-08	0.045935
ENSG00000183604.10	1601	0.308571	3.74398e-08	0.0240285
ENSG00000169905.8	1601	-0.460761	1.0501e-16	6.73947e-11
ENSG00000132424.10	1601	0.256745	6.32123e-09	0.0040569
ENSG00000127152.13	1601	-0.442287	1.84111e-13	1.18161e-07
ENSG00000264198.1	1601	-0.559017	1.36757e-13	8.7769e-08
ENSG00000154518.5	1601	0.18336	2.74482e-08	0.017616
ENSG00000168876.4	1601	0.254977	6.32473e-08	0.0405915
ENSG00000128534.3	1601	0.24187	1.23479e-10	7.92478e-05
ENSG00000177156.6	1601	0.213938	1.49787e-08	0.00961315
ENSG00000100365.10	1601	0.344519	1.39839e-08	0.00897472
ENSG00000005889.11	1601	-0.640717	2.03269e-08	0.0130456
ENSG00000234127.4	1601	-0.232271	2.99523e-09	0.00192231
ENSG00000061936.5	1601	0.19467	1.06195e-10	6.8155e-05
ENSG00000106263.13	1601	-0.18209	1.98601e-08	0.012746
ENSG00000139168.3	1601	0.436301	1.58644e-13	1.01816e-07
ENSG00000251562.3	1601	-0.687642	1.82549e-11	1.17158e-05
ENSG00000124767.6	1601	0.249955	5.19092e-08	0.0333148
ENSG00000091592.11	1601	0.290734	7.41134e-08	0.0475653
ENSG00000093072.11	1601	-0.478938	3.1891e-11	2.04673e-05
ENSG00000135709.8	1682	-0.247608	5.6506e-13	3.6265e-07
ENSG00000101856.8	1682	-0.28144	8.40632e-10	0.000539509
ENSG00000156976.10	1682	0.105643	2.88461e-09	0.00185132
ENSG00000100300.13	1682	0.221075	1.89097e-10	0.000121361
ENSG00000225630.1	1682	-0.451468	1.70203e-12	1.09235e-06
ENSG00000151136.10	1682	-0.310967	1.80353e-08	0.0115749
ENSG00000172081.9	1682	-0.0978508	3.64785e-08	0.0234115
ENSG00000072135.8	1682	-0.115156	8.81249e-10	0.000565577
ENSG00000196182.6	1682	-0.116219	1.81358e-08	0.0116394
ENSG00000101846.6	1682	-0.297924	3.4957e-08	0.0224351
ENSG00000140577.11	1682	-0.141248	2.80934e-09	0.00180301
ENSG00000065534.14	1682	-0.289773	8.99297e-09	0.0057716
ENSG00000225190.4	1682	-0.130428	6.32196e-11	4.05737e-05
ENSG00000109066.9	1682	-0.159403	6.92407e-09	0.0044438
ENSG00000106948.12	1682	-0.100177	7.04969e-09	0.00452442
ENSG00000092841.14	1682	0.129375	5.98988e-08	0.0384425
ENSG00000166716.5	1682	-0.0971238	3.08305e-08	0.0197867
ENSG00000186111.4	1682	-0.113467	2.26805e-08	0.0145561
ENSG00000157693.10	1682	-0.201291	2.66922e-09	0.00171308
ENSG00000085733.11	1682	-0.414523	5.72509e-08	0.0367431
ENSG00000198909.3	1682	-0.100873	7.03586e-09	0.00451554
ENSG00000162889.6	1682	-0.107824	2.19502e-08	0.0140874
ENSG00000080603.12	1682	-0.131849	5.58296e-08	0.0358309
ENSG00000123143.8	1682	-0.119159	1.74553e-09	0.00112026
ENSG00000187699.6	1682	-0.43991	1.0277e-09	0.000659568
ENSG00000074755.10	1682	-0.112297	1.01235e-09	0.000649716
ENSG00000180182.6	1682	-0.121278	1.37477e-09	0.000882312
ENSG00000143546.5	1682	0.270653	4.8234e-08	0.0309561
ENSG00000196459.9	1682	-0.144837	4.02929e-08	0.0258596
ENSG00000187764.7	1682	-0.184382	2.36361e-10	0.000151694
ENSG00000156265.11	1682	-0.760781	5.5564e-12	3.56604e-06
ENSG00000133069.10	1682	0.426446	2.4336e-08	0.0156186
ENSG00000213145.5	1682	0.261099	6.40709e-11	4.11201e-05
ENSG00000138772.8	1682	0.573648	2.03068e-08	0.0130327
ENSG00000119013.4	1682	0.176206	6.18332e-11	3.96839e-05
ENSG00000049759.12	1682	0.238945	4.24172e-08	0.0272229
ENSG00000105329.5	1682	-0.141858	2.34355e-09	0.00150407
ENSG00000126882.8	1682	-0.0987713	2.55483e-08	0.0163966
ENSG00000117586.6	1682	-0.348829	5.03695e-08	0.0323266
ENSG00000162852.9	1682	-0.122537	2.74502e-08	0.0176173
ENSG00000154217.10	1682	-0.122758	4.31243e-08	0.0276768
ENSG00000172534.9	1682	-0.158454	3.43674e-09	0.00220567
ENSG00000162722.8	1682	0.478196	1.26585e-08	0.00812409
ENSG00000180530.5	1682	-0.190793	1.38864e-08	0.00891217
ENSG00000150681.5	1682	-0.299736	1.45538e-09	0.000934049
ENSG00000175115.7	1682	-0.137436	3.7269e-10	0.000239189
ENSG00000198258.6	1682	0.184873	8.16698e-14	5.24149e-08
ENSG00000141699.6	1682	-0.185874	1.36942e-09	0.000878883
ENSG00000198948.7	1682	-0.481918	3.34008e-12	2.14363e-06
ENSG00000119684.11	1682	-0.221604	9.71782e-11	6.2368e-05
ENSG00000147400.8	1682	0.147367	2.183e-08	0.0140103
ENSG00000143772.5	1682	-0.110044	7.78824e-08	0.0499841
ENSG00000106803.5	1682	0.133168	3.57558e-08	0.0229477
ENSG00000101986.8	1682	-0.175046	3.1007e-10	0.000199
ENSG00000112695.7	1682	0.134191	2.03991e-08	0.0130919
ENSG00000139718.6	1682	-0.122711	1.59883e-11	1.02611e-05
ENSG00000142168.10	1682	0.0919845	1.91821e-08	0.0123109
ENSG00000136295.10	1682	-0.168869	1.55521e-09	0.000998119
ENSG00000136810.8	1682	0.197248	2.85021e-09	0.00182924
ENSG00000205981.2	1682	0.127616	3.59086e-08	0.0230458
ENSG00000229754.1	1682	-0.560798	8.77481e-10	0.000563159
ENSG00000156853.7	1682	-0.145654	1.2107e-15	7.77012e-10
ENSG00000168497.4	1682	-0.5481	3.44416e-14	2.21043e-08
ENSG00000072518.16	1682	-0.0957323	8.58865e-10	0.000551211
ENSG00000006638.7	1682	-0.359059	7.10088e-08	0.0455727
ENSG00000111644.3	1682	-0.354666	3.0154e-11	1.93525e-05
ENSG00000169756.12	1682	-0.218706	4.59703e-08	0.0295033
ENSG00000187605.11	1682	-0.131641	6.90233e-09	0.00442985
ENSG00000136653.15	1682	-0.0937785	4.80892e-08	0.0308632
ENSG00000115875.14	1682	0.144609	2.30732e-12	1.48082e-06
ENSG00000168016.9	1682	-0.234471	6.58364e-08	0.0422531
ENSG00000248527.1	1682	-0.314107	2.52126e-10	0.000161812
ENSG00000166974.8	1682	-0.123518	3.37567e-09	0.00216647
ENSG00000168175.10	3246	-0.0978853	3.41252e-09	0.00219012
ENSG00000162032.11	3246	0.261796	5.38362e-12	3.45515e-06
ENSG00000065000.11	3246	-0.0883318	1.14977e-08	0.00737913
ENSG00000269728.1	3246	-0.266989	1.40727e-08	0.00903169
ENSG00000124383.4	3246	0.116277	2.30136e-11	1.47699e-05
ENSG00000176731.7	3246	0.179426	1.28148e-09	0.000822438
ENSG00000213024.6	3246	-0.0983484	7.11461e-09	0.00456609
ENSG00000101608.8	3246	0.125119	4.5329e-14	2.90917e-08
ENSG00000125977.6	3246	0.0802469	2.06451e-09	0.00132498
ENSG00000168802.8	3246	-0.0831957	3.25436e-08	0.0208861
ENSG00000135940.2	3246	0.166562	7.05106e-14	4.5253e-08
ENSG00000008018.8	3246	0.0872338	1.4441e-10	9.26809e-05
ENSG00000215193.8	3246	-0.113565	4.13055e-08	0.0265095
ENSG00000163110.10	3246	-0.110416	2.55273e-08	0.0163832
ENSG00000004779.5	3246	0.152546	3.25335e-13	2.08796e-07
ENSG00000143190.17	3246	-0.178532	8.75681e-11	5.62003e-05
ENSG00000272579.1	3246	-0.343032	2.32395e-08	0.0149149
ENSG00000120860.6	3246	0.136277	5.82553e-09	0.00373877
ENSG00000241343.5	3246	0.212504	1.16661e-16	7.48721e-11
ENSG00000104853.11	3246	-0.07941	1.42707e-08	0.00915879
ENSG00000177600.4	3246	0.156695	5.63138e-12	3.61417e-06
ENSG00000109390.7	3246	0.182357	3.87163e-11	2.48478e-05
ENSG00000083535.11	3246	0.144365	4.01955e-10	0.000257971
ENSG00000114861.14	3246	-0.160111	5.59892e-08	0.0359333
ENSG00000092841.14	3246	0.122506	4.11742e-08	0.0264252
ENSG00000131375.5	3246	0.1133	2.28388e-09	0.00146577
ENSG00000180979.5	3246	0.118369	3.12694e-08	0.0200684
ENSG00000189043.5	3246	0.132501	1.45822e-10	9.3587e-05
ENSG00000075945.8	3246	0.100649	4.93505e-08	0.0316727
ENSG00000081721.7	3246	0.120259	4.40979e-08	0.0283016
ENSG00000247077.2	3246	-0.124379	5.04493e-09	0.00323779
ENSG00000188243.8	3246	0.163484	6.16662e-09	0.00395767
ENSG00000172809.8	3246	0.137825	3.42181e-10	0.000219608
ENSG00000135317.8	3246	0.0816997	1.60935e-08	0.0103287
ENSG00000162441.7	3246	0.0838149	5.96687e-08	0.0382948
ENSG00000197756.5	3246	0.162193	2.8093e-10	0.000180298
ENSG00000214160.5	3246	-0.101486	4.20043e-08	0.0269579
ENSG00000066455.8	3246	0.0952273	3.272e-08	0.0209994
ENSG00000129226.9	3246	-0.41379	5.12443e-08	0.0328881
ENSG00000168958.15	3246	0.0832776	1.1694e-08	0.00750512
ENSG00000136146.10	3246	0.0921267	3.47728e-08	0.0223169
ENSG00000243147.3	3246	0.221641	2.94309e-15	1.88885e-09
ENSG00000114978.13	3246	-0.100307	1.01723e-11	6.52846e-06
ENSG00000108010.7	3246	0.111373	8.94014e-10	0.000573769
ENSG00000133858.11	3246	0.106247	2.29544e-08	0.0147319
ENSG00000198160.10	3246	-0.159328	2.84956e-09	0.00182882
ENSG00000106028.6	3246	0.0999248	4.37628e-10	0.000280865
ENSG00000178741.7	3246	0.104025	5.28703e-10	0.000339316
ENSG00000125356.6	3246	0.161369	5.7012e-13	3.65897e-07
ENSG00000020922.8	3246	0.175367	5.27371e-09	0.00338462
ENSG00000139921.8	3246	-0.218113	1.44177e-10	9.25315e-05
ENSG00000001631.10	3246	0.0966179	9.37305e-10	0.000601553
ENSG00000196531.6	3246	0.10374	7.28884e-10	0.00046779
ENSG00000109911.13	3246	0.11795	7.77772e-08	0.0499166
ENSG00000153989.7	3246	-0.103929	2.88923e-08	0.0185428
ENSG00000233913.6	3246	0.318617	7.48143e-08	0.0480151
ENSG00000145241.6	3246	0.150763	4.06475e-08	0.0260872
ENSG00000272888.1	3246	0.186933	3.34837e-11	2.14895e-05
ENSG00000109133.8	3246	-0.137886	1.11861e-10	7.17911e-05
ENSG00000124172.5	3246	0.234048	1.3246e-14	8.50117e-09
ENSG00000148943.7	3246	-0.252328	2.37403e-13	1.52363e-07
ENSG00000164543.5	3246	0.125619	6.42947e-08	0.0412637
ENSG00000265681.2	3246	0.511347	2.18331e-38	1.40123e-32
ENSG00000165476.8	3246	-0.216792	6.72827e-12	4.31814e-06
ENSG00000154723.8	3246	0.11904	3.62663e-09	0.00232754
ENSG00000245970.2	3246	0.213805	3.69795e-13	2.37331e-07
ENSG00000174021.6	3246	0.13898	2.77785e-10	0.000178279
ENSG00000134970.13	3246	-0.238204	8.07991e-11	5.18561e-05
ENSG00000032219.14	3246	0.105307	4.95578e-09	0.00318057
ENSG00000138495.2	3246	0.189986	7.31318e-12	4.69353e-06
ENSG00000156735.6	3246	-0.122654	7.62514e-09	0.00489374
ENSG00000259623.1	3246	-0.190403	5.09298e-08	0.0326863
ENSG00000115268.5	3246	0.160947	2.30905e-14	1.48193e-08
ENSG00000233927.4	3246	0.148425	5.87311e-08	0.037693
ENSG00000156482.6	3246	0.124572	1.07854e-09	0.000692198
ENSG00000241990.1	3246	0.275451	2.57847e-08	0.0165484
ENSG00000118007.8	3246	0.0995923	1.36787e-09	0.000877884
ENSG00000225648.1	3246	0.180347	6.57772e-12	4.22151e-06
ENSG00000130255.8	3246	0.157649	1.76202e-08	0.0113085
ENSG00000226287.3	3246	0.183476	7.3155e-09	0.00469501
ENSG00000171497.4	3246	0.0939107	6.89087e-08	0.0442249
ENSG00000163961.4	3246	-0.193254	1.05771e-09	0.000678825
ENSG00000211450.5	3246	0.129764	5.35003e-08	0.0343359
ENSG00000125835.13	3246	0.0950075	3.36126e-08	0.0215722
ENSG00000087111.16	3246	-0.0977484	9.45617e-10	0.000606888
ENSG00000149658.13	3246	-0.086833	1.20904e-10	7.75947e-05
ENSG00000163541.7	3246	0.0945349	1.29001e-09	0.000827916
ENSG00000198258.6	3246	0.144145	6.05338e-10	0.0003885
ENSG00000163636.6	3246	0.0746689	3.82973e-08	0.0245788
ENSG00000141867.13	3246	-0.119345	2.00025e-08	0.0128374
ENSG00000145907.10	3246	-0.0902242	4.15829e-09	0.00266875
ENSG00000163486.8	3246	-0.168688	1.01666e-10	6.52479e-05
ENSG00000116747.8	3246	-0.130113	6.54776e-08	0.0420228
ENSG00000062582.9	3246	0.238074	9.05799e-12	5.81333e-06
ENSG00000122026.6	3246	0.211484	4.1026e-09	0.00263301
ENSG00000197982.12	3246	0.155454	4.67718e-08	0.0300177
ENSG00000259865.1	3246	-0.555136	1.05461e-09	0.000676841
ENSG00000164258.7	3246	0.125309	5.74014e-08	0.0368396
ENSG00000141646.9	3246	-0.0806404	2.20333e-08	0.0141407
ENSG00000136240.5	3246	-0.125871	1.01602e-11	6.52068e-06
ENSG00000077312.4	3246	-0.105193	8.29287e-10	0.000532228
ENSG00000165494.6	3246	0.0939372	1.10568e-09	0.000709612
ENSG00000106803.5	3246	0.181001	5.75216e-16	3.69168e-10
ENSG00000112695.7	3246	0.128688	8.83653e-09	0.0056712
ENSG00000173065.9	3246	-0.110751	2.05472e-08	0.013187
ENSG00000087302.4	3246	0.0885558	1.64858e-10	0.000105804
ENSG00000142168.10	3246	0.0937557	8.61228e-10	0.000552727
ENSG00000156467.5	3246	0.192276	2.67141e-19	1.71448e-13
ENSG00000165629.15	3246	0.113708	9.35855e-13	6.00622e-07
ENSG00000162980.12	3246	-0.176989	7.2807e-10	0.000467268
ENSG00000164405.6	3246	0.139667	2.20165e-09	0.00141299
ENSG00000067900.6	3246	0.0877353	7.76873e-09	0.00498589
ENSG00000099624.3	3246	0.143971	3.38608e-09	0.00217315
ENSG00000181789.10	3246	-0.0900427	4.06582e-09	0.0026094
ENSG00000115128.6	3246	0.117725	5.61218e-10	0.000360184
ENSG00000175220.7	3246	-0.102048	1.01157e-08	0.00649219
ENSG00000074201.4	3246	0.0860697	5.00936e-08	0.0321496
ENSG00000120727.8	3246	0.114118	1.83087e-10	0.000117503
ENSG00000122565.14	3246	0.108954	2.43546e-09	0.00156306
ENSG00000107872.8	3246	0.184631	2.31796e-09	0.00148764
ENSG00000253200.1	3246	-0.139133	3.46417e-08	0.0222327
ENSG00000118181.6	3246	0.127509	3.85616e-08	0.0247485
ENSG00000048828.12	3246	-0.0705171	2.54317e-08	0.0163218
ENSG00000189114.6	3246	-0.111463	3.26114e-08	0.0209297
ENSG00000213186.3	3246	-0.164285	9.88498e-12	6.34408e-06
ENSG00000132963.7	3246	0.11483	3.90378e-10	0.000250541
ENSG00000137818.7	3246	0.186151	2.572e-12	1.65069e-06
ENSG00000175482.4	3246	0.136329	4.74548e-09	0.0030456
ENSG00000179454.9	3246	-0.143981	2.53997e-08	0.0163013
ENSG00000138081.15	3246	0.144753	1.25525e-14	8.0561e-09
ENSG00000125834.8	3246	-0.108473	4.96616e-10	0.000318723
ENSG00000101882.5	3246	0.10925	3.20043e-09	0.00205401
ENSG00000139163.11	3246	-0.267309	1.58866e-13	1.01959e-07
ENSG00000124614.9	3246	0.21791	2.51015e-11	1.61099e-05
ENSG00000125870.6	3246	0.0941402	3.68307e-08	0.0236376
ENSG00000255529.3	3246	-0.207457	3.11061e-09	0.00199636
ENSG00000171475.9	3246	-0.086802	5.9258e-10	0.000380312
ENSG00000266036.1	3246	0.391409	1.11316e-17	7.14416e-12
ENSG00000174173.6	3246	0.0948091	3.89947e-08	0.0250264
ENSG00000168175.10	3258	0.286916	1.51189e-09	0.000970317
ENSG00000162032.11	3258	-0.816154	5.67212e-14	3.64031e-08
ENSG00000111775.2	3258	-0.322126	2.2349e-08	0.0143434
ENSG00000106153.12	3258	-0.403911	2.71529e-08	0.0174264
ENSG00000269728.1	3258	0.781124	7.09933e-09	0.00455628
ENSG00000269374.1	3258	-1.12947	2.62699e-12	1.68598e-06
ENSG00000176731.7	3258	-0.503041	3.03268e-09	0.00194635
ENSG00000114904.8	3258	0.346013	5.06704e-08	0.0325197
ENSG00000225135.1	3258	1.07129	5.52259e-08	0.0354434
ENSG00000127540.7	3258	-0.456698	2.78763e-12	1.78907e-06
ENSG00000139793.14	3258	0.381298	3.08928e-09	0.00198267
ENSG00000145743.11	3258	0.361157	1.67684e-08	0.0107618
ENSG00000186687.11	3258	0.33684	3.6617e-08	0.0235004
ENSG00000100811.6	3258	0.224425	3.9007e-08	0.0250343
ENSG00000172007.5	3258	0.491207	2.42412e-08	0.0155578
ENSG00000106245.5	3258	-0.271858	8.01896e-09	0.00514649
ENSG00000116918.9	3258	0.591761	1.54735e-10	9.93072e-05
ENSG00000135940.2	3258	-0.36981	8.72695e-09	0.00560087
ENSG00000083844.6	3258	-0.549667	1.18087e-10	7.57868e-05
ENSG00000186812.8	3258	-0.370668	6.73255e-08	0.0432088
ENSG00000204261.4	3258	-0.36785	5.80037e-08	0.0372262
ENSG00000036257.8	3258	-0.226527	2.2136e-09	0.00142066
ENSG00000272579.1	3258	1.33088	2.53365e-14	1.62607e-08
ENSG00000241343.5	3258	-0.628572	7.95417e-18	5.10491e-12
ENSG00000100612.9	3258	-0.384857	2.37833e-08	0.0152639
ENSG00000108306.7	3258	-0.452003	6.92213e-09	0.00444256
ENSG00000170802.11	3258	0.466748	1.89778e-09	0.00121797
ENSG00000047315.10	3258	-0.263703	4.0512e-09	0.00260002
ENSG00000119778.10	3258	-0.234129	7.82888e-10	0.00050245
ENSG00000170471.10	3258	-0.171292	2.0324e-08	0.0130438
ENSG00000128791.7	3258	0.718631	1.36007e-11	8.72878e-06
ENSG00000178695.4	3258	0.615402	3.42649e-10	0.000219909
ENSG00000243725.2	3258	-0.418193	3.1346e-08	0.0201175
ENSG00000114978.13	3258	0.274321	9.25198e-11	5.93783e-05
ENSG00000184640.13	3258	0.280203	3.54271e-08	0.0227367
ENSG00000198160.10	3258	0.560605	2.31393e-13	1.48506e-07
ENSG00000198252.7	3258	0.417233	1.33377e-08	0.00856002
ENSG00000205352.6	3258	-0.240882	1.14067e-08	0.0073207
ENSG00000106028.6	3258	-0.250042	5.71092e-08	0.0366521
ENSG00000125356.6	3258	-0.426473	3.49093e-11	2.24044e-05
ENSG00000127125.7	3258	-0.288502	6.79737e-08	0.0436248
ENSG00000198315.6	3258	-0.280796	2.50664e-08	0.0160873
ENSG00000164902.9	3258	0.363846	3.26797e-08	0.0209735
ENSG00000162368.9	3258	0.427325	1.93722e-11	1.24329e-05
ENSG00000139921.8	3258	0.542685	2.96458e-08	0.0190264
ENSG00000116473.10	3258	0.407823	4.60066e-08	0.0295266
ENSG00000124784.4	3258	-0.281072	7.24993e-08	0.0465293
ENSG00000081154.7	3258	0.49954	6.52606e-12	4.18836e-06
ENSG00000106460.14	3258	0.61764	1.10403e-10	7.08552e-05
ENSG00000148943.7	3258	0.67692	8.08366e-12	5.18801e-06
ENSG00000265681.2	3258	-1.59938	3.81071e-46	2.44568e-40
ENSG00000165476.8	3258	0.53453	4.18703e-09	0.00268719
ENSG00000099992.11	3258	-0.249541	4.2153e-08	0.0270534
ENSG00000161960.10	3258	-0.361865	4.04823e-09	0.00259812
ENSG00000248092.3	3258	0.418445	7.165e-09	0.00459843
ENSG00000128708.8	3258	-0.314907	4.8158e-08	0.0309073
ENSG00000134970.13	3258	0.74246	1.50377e-12	9.65105e-07
ENSG00000114331.8	3258	0.371657	3.58625e-10	0.000230162
ENSG00000259623.1	3258	0.542076	6.41142e-08	0.0411479
ENSG00000116095.6	3258	0.328028	4.7279e-08	0.0303432
ENSG00000129559.8	3258	-0.299434	1.81934e-08	0.0116763
ENSG00000151881.10	3258	0.577093	1.76321e-09	0.00113161
ENSG00000171497.4	3258	-0.284248	1.21047e-08	0.00776865
ENSG00000198258.6	3258	-0.501809	4.14322e-14	2.65908e-08
ENSG00000116747.8	3258	0.524392	1.81444e-14	1.16449e-08
ENSG00000062582.9	3258	-0.569312	1.50721e-08	0.00967313
ENSG00000182768.7	3258	-0.367235	4.96355e-08	0.0318556
ENSG00000259865.1	3258	1.69817	7.14792e-11	4.58746e-05
ENSG00000141646.9	3258	0.266213	1.03914e-10	6.6691e-05
ENSG00000178127.8	3258	-0.686173	1.0614e-14	6.81198e-09
ENSG00000196642.11	3258	0.222548	1.65633e-08	0.0106302
ENSG00000120992.13	3258	0.561983	6.59253e-08	0.0423102
ENSG00000112695.7	3258	-0.456913	8.01924e-13	5.14667e-07
ENSG00000162819.7	3258	0.320664	3.40907e-08	0.0218791
ENSG00000258486.2	3258	-4.78734	8.1114e-11	5.20581e-05
ENSG00000100410.3	3258	-0.291244	4.64891e-08	0.0298362
ENSG00000135164.14	3258	-0.252137	5.92205e-10	0.000380071
ENSG00000174840.8	3258	0.269867	2.46643e-08	0.0158293
ENSG00000166848.5	3258	-0.329179	5.22369e-14	3.35251e-08
ENSG00000135002.7	3258	0.616149	9.8414e-10	0.000631611
ENSG00000259834.1	3258	0.593402	2.0936e-08	0.0134365
ENSG00000156467.5	3258	-0.414646	1.81489e-11	1.16478e-05
ENSG00000204472.8	3258	-0.554992	3.73949e-09	0.00239997
ENSG00000054116.7	3258	-0.205682	1.06349e-08	0.00682535
ENSG00000101966.8	3258	0.332079	1.60396e-08	0.010294
ENSG00000162980.12	3258	0.501461	1.17945e-09	0.000756958
ENSG00000218283.2	3258	-0.658729	2.22979e-14	1.43106e-08
ENSG00000085365.13	3258	0.464918	3.66559e-10	0.000235254
ENSG00000067900.6	3258	-0.299746	5.08359e-12	3.2626e-06
ENSG00000101166.11	3258	0.373073	3.67381e-08	0.0235782
ENSG00000213047.7	3258	0.40808	7.27775e-10	0.000467079
ENSG00000204899.5	3258	0.622734	3.63188e-08	0.0233091
ENSG00000120802.9	3258	0.446158	2.14932e-11	1.37941e-05
ENSG00000115128.6	3258	-0.357691	4.74416e-11	3.04475e-05
ENSG00000171681.8	3258	-0.383124	7.12185e-10	0.000457073
ENSG00000171262.7	3258	0.386584	4.69783e-08	0.0301502
ENSG00000265150.1	3258	-4.98009	4.77408e-11	3.06396e-05
ENSG00000120727.8	3258	-0.319817	4.8335e-10	0.000310209
ENSG00000105866.9	3258	0.386684	2.24737e-09	0.00144234
ENSG00000163848.14	3258	0.34742	5.11288e-12	3.2814e-06
ENSG00000158987.15	3258	0.414727	4.07685e-08	0.0261648
ENSG00000095574.7	3258	0.356644	1.43581e-08	0.00921492
ENSG00000136021.13	3258	0.238144	1.24395e-08	0.00798354
ENSG00000162695.7	3258	0.356481	1.06267e-10	6.82012e-05
ENSG00000175482.4	3258	-0.388398	6.03793e-09	0.00387509
ENSG00000244687.7	3258	-0.450351	8.83823e-09	0.00567229
ENSG00000206172.4	3258	2.29064	6.18431e-08	0.0396903
ENSG00000169019.9	3258	0.594099	1.32506e-09	0.00085041
ENSG00000138081.15	3258	-0.459768	6.0033e-18	3.85286e-12
ENSG00000139163.11	3258	0.750044	5.4461e-13	3.49525e-07
ENSG00000169251.8	3258	0.304981	4.18028e-10	0.000268286
ENSG00000225921.2	3258	-0.295523	3.01624e-08	0.0193579
ENSG00000124614.9	3258	-0.694169	1.03613e-13	6.64981e-08
ENSG00000165389.6	3258	0.800322	7.35433e-11	4.71994e-05
ENSG00000162924.9	3258	-0.497468	4.61414e-08	0.0296131
ENSG00000266036.1	3258	-1.0986	6.10006e-17	3.91496e-11
ENSG00000182700.3	3258	0.60354	1.36541e-09	0.000876306
ENSG00000080371.4	4252	-0.0850884	5.87801e-09	0.00377245
ENSG00000143106.8	4252	0.0563797	4.54584e-08	0.0291748
ENSG00000106153.12	4252	0.122529	3.21604e-11	2.06402e-05
ENSG00000172869.10	4252	0.0867484	2.90064e-09	0.0018616
ENSG00000118971.3	4252	-0.226638	1.75658e-08	0.0112736
ENSG00000102081.9	4252	-0.120055	5.53927e-12	3.55505e-06
ENSG00000269374.1	4252	0.239972	8.13085e-09	0.0052183
ENSG00000176731.7	4252	0.119649	3.40168e-08	0.0218316
ENSG00000109180.10	4252	0.0670233	1.3074e-08	0.00839077
ENSG00000068308.9	4252	-0.0607795	4.92769e-10	0.000316254
ENSG00000075539.9	4252	0.0715846	3.80041e-09	0.00243906
ENSG00000066777.4	4252	0.0521037	2.65777e-09	0.00170573
ENSG00000127540.7	4252	0.127957	1.37712e-14	8.83825e-09
ENSG00000181744.4	4252	-0.105462	6.84754e-08	0.0439468
ENSG00000167461.7	4252	-0.115992	2.45216e-15	1.57377e-09
ENSG00000078808.12	4252	-0.076395	1.45471e-13	9.33617e-08
ENSG00000100300.13	4252	0.181317	1.66952e-14	1.07148e-08
ENSG00000168802.8	4252	-0.0664494	1.50832e-09	0.000968022
ENSG00000002330.9	4252	0.111105	1.46132e-08	0.00937861
ENSG00000204370.4	4252	0.0860567	1.053e-08	0.00675805
ENSG00000165915.9	4252	0.0887996	3.21275e-08	0.0206191
ENSG00000171159.4	4252	0.123224	1.03283e-10	6.62862e-05
ENSG00000096080.7	4252	-0.0977142	3.74659e-09	0.00240453
ENSG00000215193.8	4252	-0.0903732	2.30063e-09	0.00147652
ENSG00000103187.6	4252	-0.0814392	4.45611e-09	0.00285989
ENSG00000163110.10	4252	-0.0878295	1.32308e-09	0.000849138
ENSG00000004779.5	4252	0.120205	2.58058e-15	1.65619e-09
ENSG00000179085.7	4252	0.166638	1.5162e-12	9.73085e-07
ENSG00000081320.6	4252	-0.108808	6.18734e-09	0.00397097
ENSG00000120860.6	4252	0.0937434	4.62953e-08	0.0297119
ENSG00000116691.6	4252	0.115804	2.12389e-08	0.0136309
ENSG00000241343.5	4252	0.129399	5.38087e-12	3.45339e-06
ENSG00000157106.12	4252	0.0909696	5.29407e-09	0.00339768
ENSG00000092847.6	4252	-0.119548	5.59357e-11	3.5899e-05
ENSG00000116350.11	4252	-0.0722957	3.68815e-11	2.36702e-05
ENSG00000109390.7	4252	0.160006	1.43513e-15	9.21054e-10
ENSG00000005381.6	4252	0.851603	8.47267e-09	0.00543767
ENSG00000114861.14	4252	-0.125847	5.17435e-09	0.00332084
ENSG00000149761.4	4252	0.0913015	5.44621e-12	3.49532e-06
ENSG00000092439.9	4252	0.0613944	8.66403e-11	5.56049e-05
ENSG00000189043.5	4252	0.124635	9.49117e-17	6.09134e-11
ENSG00000168936.6	4252	0.0792105	1.19374e-10	7.66133e-05
ENSG00000187147.13	4252	-0.0530066	9.58677e-09	0.00615269
ENSG00000126012.7	4252	-0.182023	5.31658e-09	0.00341213
ENSG00000169249.8	4252	-0.244141	5.76145e-10	0.000369764
ENSG00000135506.11	4252	-0.0695926	8.11964e-10	0.00052111
ENSG00000247077.2	4252	-0.088259	1.44406e-08	0.00926784
ENSG00000140264.15	4252	0.131107	1.01814e-09	0.000653431
ENSG00000198931.6	4252	0.099024	7.06423e-10	0.000453375
ENSG00000132432.9	4252	0.15007	5.82716e-13	3.73981e-07
ENSG00000168264.6	4252	-0.129671	4.01436e-13	2.57637e-07
ENSG00000086548.8	4252	0.935851	7.35365e-08	0.047195
ENSG00000175387.11	4252	-0.0624082	3.58418e-11	2.30029e-05
ENSG00000180539.4	4252	0.160129	7.295e-09	0.00468186
ENSG00000123143.8	4252	-0.089003	4.6647e-11	2.99376e-05
ENSG00000129226.9	4252	-0.33428	1.68963e-09	0.00108439
ENSG00000166507.12	4252	-0.112516	5.19072e-09	0.00333135
ENSG00000215256.3	4252	0.146539	1.49198e-08	0.00957539
ENSG00000157540.15	4252	-0.051145	4.1797e-08	0.0268249
ENSG00000138029.9	4252	0.0634677	4.52369e-08	0.0290326
ENSG00000164047.3	4252	0.758528	5.86726e-08	0.0376555
ENSG00000108010.7	4252	0.0899215	1.22242e-11	7.84539e-06
ENSG00000142864.10	4252	-0.0574656	1.37736e-08	0.00883976
ENSG00000181467.2	4252	-0.108816	2.33259e-11	1.49703e-05
ENSG00000180182.6	4252	-0.0750514	4.66806e-08	0.0299592
ENSG00000198746.8	4252	-0.0839085	1.8875e-10	0.000121138
ENSG00000143546.5	4252	0.213059	3.09563e-10	0.000198675
ENSG00000149187.13	4252	-0.0811944	2.89327e-10	0.000185687
ENSG00000136938.8	4252	-0.0891203	1.37117e-08	0.00880003
ENSG00000196459.9	4252	-0.132735	1.31582e-13	8.44481e-08
ENSG00000118412.8	4252	0.104766	7.65333e-16	4.91183e-10
ENSG00000099795.2	4252	0.10886	2.8279e-08	0.0181492
ENSG00000152061.17	4252	-0.136679	1.61246e-08	0.0103486
ENSG00000126264.5	4252	0.112304	3.65424e-08	0.0234526
ENSG00000103495.9	4252	-0.090192	4.23218e-11	2.71617e-05
ENSG00000177105.9	4252	0.0916033	2.55276e-15	1.63834e-09
ENSG00000130741.6	4252	-0.16845	1.09345e-08	0.00701768
ENSG00000163220.10	4252	0.192465	8.65043e-12	5.55176e-06
ENSG00000023287.8	4252	0.078731	3.46611e-11	2.22452e-05
ENSG00000137145.16	4252	0.0671886	5.72262e-08	0.0367272
ENSG00000197561.2	4252	1.15536	3.50657e-09	0.00225048
ENSG00000186010.14	4252	0.0983063	3.05854e-08	0.0196294
ENSG00000165312.5	4252	-0.156753	1.03403e-10	6.63632e-05
ENSG00000233913.6	4252	0.258403	2.93068e-09	0.00188088
ENSG00000014641.13	4252	0.0595708	5.59879e-08	0.0359325
ENSG00000124172.5	4252	0.12614	1.87001e-08	0.0120015
ENSG00000148943.7	4252	-0.139438	4.00305e-08	0.0256912
ENSG00000218227.3	4252	-0.249644	5.96868e-08	0.0383064
ENSG00000265681.2	4252	0.16956	1.76696e-08	0.0113402
ENSG00000163754.13	4252	0.1394	1.60525e-08	0.0103023
ENSG00000105329.5	4252	-0.116366	6.45407e-13	4.14216e-07
ENSG00000161547.10	4252	-0.0958046	7.21323e-08	0.0462938
ENSG00000165476.8	4252	-0.139136	2.0019e-09	0.0012848
ENSG00000171222.6	4252	0.118205	3.96757e-08	0.0254634
ENSG00000174579.3	4252	-0.0603128	7.18682e-08	0.0461243
ENSG00000184863.6	4252	-0.0761248	8.29306e-13	5.3224e-07
ENSG00000092148.8	4252	0.0559063	2.89555e-08	0.0185834
ENSG00000127914.12	4252	0.139008	1.28396e-11	8.2403e-06
ENSG00000102225.11	4252	-0.142667	2.49964e-15	1.60424e-09
ENSG00000168071.17	4252	0.107826	6.44165e-08	0.0413419
ENSG00000179051.9	4252	-0.0818152	6.22392e-08	0.0399445
ENSG00000184281.10	4252	0.0818378	6.02606e-10	0.000386747
ENSG00000168092.9	4252	-0.0888275	9.05146e-09	0.00580914
ENSG00000187514.10	4252	-0.11162	5.13193e-13	3.29362e-07
ENSG00000118007.8	4252	0.0652724	6.17975e-08	0.039661
ENSG00000138182.10	4252	0.10021	7.86332e-09	0.0050466
ENSG00000143368.9	4252	0.0577616	5.59287e-08	0.0358945
ENSG00000066739.7	4252	0.0664432	1.98577e-08	0.0127445
ENSG00000127399.10	4252	0.182465	1.03852e-08	0.00666511
ENSG00000176340.3	4252	0.0881216	2.01405e-09	0.0012926
ENSG00000145912.4	4252	-0.11595	2.49817e-15	1.6033e-09
ENSG00000211450.5	4252	0.109462	2.52745e-10	0.000162209
ENSG00000175701.6	4252	0.22341	2.53655e-14	1.62794e-08
ENSG00000125835.13	4252	0.09473	3.27657e-14	2.10287e-08
ENSG00000165672.5	4252	0.0846575	2.20875e-10	0.000141755
ENSG00000067955.9	4252	-0.0777073	5.9329e-08	0.0380767
ENSG00000149658.13	4252	-0.0657115	2.67463e-11	1.71655e-05
ENSG00000198258.6	4252	0.127812	4.61471e-14	2.96167e-08
ENSG00000163486.8	4252	-0.134084	2.02027e-12	1.29659e-06
ENSG00000152242.6	4252	-0.0818017	4.58469e-08	0.0294241
ENSG00000134371.9	4252	-0.0648559	5.1067e-08	0.0327743
ENSG00000163191.5	4252	0.114466	5.60247e-09	0.00359561
ENSG00000104872.6	4252	-0.0687871	1.98621e-08	0.0127473
ENSG00000091542.8	4252	-0.10723	3.46399e-11	2.22315e-05
ENSG00000141646.9	4252	-0.064602	8.40898e-10	0.00053968
ENSG00000178127.8	4252	0.134298	4.0178e-09	0.00257858
ENSG00000106803.5	4252	0.122233	9.6552e-14	6.19661e-08
ENSG00000112695.7	4252	0.126284	7.30438e-15	4.68788e-09
ENSG00000175467.10	4252	-0.0941156	3.70163e-09	0.00237567
ENSG00000131795.8	4252	-0.0760357	1.82623e-10	0.000117205
ENSG00000072501.13	4252	-0.14722	1.94547e-08	0.0124859
ENSG00000177427.8	4252	0.0900812	1.31987e-08	0.00847082
ENSG00000224975.1	4252	-0.214723	5.06537e-08	0.032509
ENSG00000136295.10	4252	-0.103775	6.40742e-08	0.0411222
ENSG00000133872.9	4252	-0.0736134	1.7387e-10	0.000111588
ENSG00000103363.10	4252	0.164307	1.69617e-15	1.08859e-09
ENSG00000169733.7	4252	0.0982599	4.50693e-13	2.89251e-07
ENSG00000197969.7	4252	0.0860721	7.78492e-09	0.00499628
ENSG00000136810.8	4252	0.125415	3.64884e-08	0.0234179
ENSG00000120727.8	4252	0.0734886	2.25908e-08	0.0144986
ENSG00000170619.8	4252	0.0714623	1.58223e-08	0.0101546
ENSG00000197451.6	4252	-0.117584	1.81252e-08	0.0116326
ENSG00000183684.6	4252	-0.0846876	2.82375e-10	0.000181225
ENSG00000132463.9	4252	-0.0704801	1.52255e-10	9.77159e-05
ENSG00000172500.8	4252	-0.0687353	3.60962e-08	0.0231662
ENSG00000126768.8	4252	0.0746781	2.61163e-08	0.0167612
ENSG00000059728.6	4252	-0.114367	5.48461e-10	0.000351997
ENSG00000189114.6	4252	-0.0994785	1.26612e-11	8.12582e-06
ENSG00000127445.9	4252	0.0839154	4.30797e-13	2.76481e-07
ENSG00000143952.15	4252	0.0627096	6.90774e-08	0.0443332
ENSG00000116815.11	4252	0.117637	4.14386e-09	0.00265949
ENSG00000105669.8	4252	0.0618662	1.89768e-08	0.0121791
ENSG00000165775.13	4252	0.133796	6.52078e-08	0.0418497
ENSG00000234961.1	4252	0.257971	1.75347e-10	0.000112536
ENSG00000125834.8	4252	-0.0905732	9.71847e-13	6.23722e-07
ENSG00000115145.5	4252	-0.0776243	8.7744e-09	0.00563132
ENSG00000154719.9	4252	0.126517	8.32657e-10	0.000534391
ENSG00000215301.5	4252	-0.141766	6.33095e-08	0.0406314
ENSG00000112941.8	4252	-0.0726199	4.02922e-09	0.00258592
ENSG00000145494.7	4252	-0.0949893	3.05966e-09	0.00196366
ENSG00000135486.13	4252	-0.120428	6.77908e-13	4.35074e-07
ENSG00000069974.11	4252	0.0856355	1.98177e-08	0.0127188
ENSG00000172232.5	4252	0.928213	1.79329e-08	0.0115091
ENSG00000005889.11	4252	-0.262813	1.88444e-10	0.000120941
ENSG00000234127.4	4252	-0.0853554	1.76581e-09	0.00113328
ENSG00000133316.11	4252	-0.081953	2.25806e-11	1.4492e-05
ENSG00000184990.8	4252	0.10125	7.91918e-09	0.00508245
ENSG00000176101.7	4252	0.100166	6.63298e-15	4.25698e-09
ENSG00000106263.13	4252	-0.063858	5.5934e-08	0.0358979
ENSG00000248527.1	4252	-0.207905	1.00619e-09	0.000645766
ENSG00000251562.3	4252	-0.237495	1.5681e-10	0.000100639
ENSG00000124767.6	4252	0.103103	5.03212e-10	0.000322957
ENSG00000059691.7	4261	0.0126149	3.32505e-08	0.0213399
ENSG00000087995.11	4261	0.0195705	4.93726e-14	3.16868e-08
ENSG00000185608.4	4261	0.0151672	1.97115e-08	0.0126506
ENSG00000198003.7	4261	-0.0274052	5.44516e-10	0.000349465
ENSG00000234420.3	4261	0.0140091	2.43494e-09	0.00156272
ENSG00000258297.1	4261	0.0182682	2.6256e-08	0.0168508
ENSG00000147687.12	4261	0.015113	6.10673e-08	0.0391924
ENSG00000174365.15	4261	0.0208967	2.00235e-09	0.00128509
ENSG00000114270.11	4261	-0.0195654	5.59858e-11	3.59312e-05
ENSG00000198841.3	4261	0.0140444	2.13903e-10	0.000137281
ENSG00000126861.4	4261	-0.023707	4.1908e-08	0.0268961
ENSG00000134245.13	4261	-0.0108878	1.39728e-10	8.96758e-05
ENSG00000099974.7	4261	0.0283757	3.37176e-09	0.00216396
ENSG00000121073.9	4261	0.0116225	9.04004e-10	0.000580181
ENSG00000124593.10	4261	-0.020124	1.57412e-12	1.01026e-06
ENSG00000254703.2	4261	0.0270759	3.03051e-09	0.00194495
ENSG00000145029.7	4261	0.0152289	2.62744e-09	0.00168626
ENSG00000225855.2	4261	0.0238925	1.09802e-09	0.000704698
ENSG00000145375.7	4261	0.0150891	1.14801e-08	0.00736784
ENSG00000258388.3	4261	-0.0151808	4.61131e-08	0.0295949
ENSG00000142002.12	4261	-0.0109959	9.85395e-09	0.00632417
ENSG00000168096.10	4261	-0.0118445	2.15444e-08	0.013827
ENSG00000174483.15	4261	-0.0161726	7.17843e-10	0.000460704
ENSG00000147121.11	4261	0.0119667	1.47543e-09	0.000946919
ENSG00000235027.1	4261	0.0297797	6.68448e-10	0.000429003
ENSG00000168995.9	4261	0.0284912	2.63684e-08	0.016923
ENSG00000168002.7	4261	0.011104	4.7165e-09	0.003027
ENSG00000092208.12	4261	0.0166047	3.15896e-09	0.00202739
ENSG00000147874.6	4261	-0.00952549	4.00578e-08	0.0257087
ENSG00000149743.9	4261	0.016899	1.48536e-10	9.53292e-05
ENSG00000175764.10	4261	-0.0200501	4.01456e-11	2.5765e-05
ENSG00000091127.9	4261	0.0262753	4.65775e-09	0.0029893
ENSG00000168175.10	4411	-0.0898372	8.33601e-19	5.34997e-13
ENSG00000172239.9	4411	0.053759	2.22959e-08	0.0143093
ENSG00000065548.13	4411	0.0477829	2.31064e-08	0.0148295
ENSG00000162032.11	4411	0.203825	2.71983e-18	1.74556e-12
ENSG00000111775.2	4411	0.0790453	2.05501e-10	0.000131888
ENSG00000135709.8	4411	-0.115218	9.52939e-09	0.00611587
ENSG00000260804.2	4411	-0.19483	3.04353e-08	0.0195331
ENSG00000065000.11	4411	-0.0692032	4.30974e-13	2.76595e-07
ENSG00000173456.4	4411	-0.0629854	2.35922e-08	0.0151412
ENSG00000126524.5	4411	0.0928617	1.57643e-12	1.01174e-06
ENSG00000189091.8	4411	-0.0683311	8.44064e-10	0.000541712
ENSG00000106153.12	4411	0.0879942	2.21521e-08	0.014217
ENSG00000269728.1	4411	-0.183707	2.97144e-10	0.000190704
ENSG00000260257.1	4411	-0.262068	1.06158e-10	6.81309e-05
ENSG00000164169.8	4411	0.0704649	8.36974e-09	0.00537161
ENSG00000108829.9	4411	-0.0650909	2.6623e-08	0.0170864
ENSG00000105185.7	4411	0.0907315	1.29472e-09	0.000830939
ENSG00000148396.14	4411	-0.0688437	3.36251e-08	0.0215803
ENSG00000130770.13	4411	0.0894708	1.61136e-11	1.03416e-05
ENSG00000095564.9	4411	0.0811606	2.53816e-09	0.00162897
ENSG00000095319.10	4411	-0.065897	6.07934e-11	3.90166e-05
ENSG00000204387.8	4411	0.0967578	6.25948e-08	0.0401727
ENSG00000118971.3	4411	-0.258358	2.28853e-14	1.46876e-08
ENSG00000160131.9	4411	-0.0969916	1.43627e-11	9.21784e-06
ENSG00000144744.12	4411	0.0656515	2.00232e-08	0.0128507
ENSG00000269374.1	4411	0.19199	6.30921e-08	0.0404919
ENSG00000102158.15	4411	-0.0596965	3.02639e-09	0.0019423
ENSG00000124383.4	4411	0.0666764	7.25425e-10	0.00046557
ENSG00000176731.7	4411	0.146275	9.10301e-16	5.84222e-10
ENSG00000109180.10	4411	0.056703	1.44384e-08	0.00926645
ENSG00000039319.12	4411	0.0705499	7.39155e-09	0.00474382
ENSG00000141510.11	4411	-0.0957781	8.02119e-11	5.14792e-05
ENSG00000266753.2	4411	-0.18914	4.53314e-15	2.90932e-09
ENSG00000003509.11	4411	0.0803123	2.02168e-08	0.0129749
ENSG00000156976.10	4411	0.0667949	9.44196e-11	6.05976e-05
ENSG00000213024.6	4411	-0.0646713	8.39164e-10	0.000538567
ENSG00000204310.6	4411	-0.11847	1.36095e-14	8.73445e-09
ENSG00000177565.11	4411	-0.0876021	2.28159e-08	0.014643
ENSG00000183291.11	4411	0.0757938	2.11317e-11	1.35621e-05
ENSG00000127540.7	4411	0.0819855	8.12317e-09	0.00521337
ENSG00000181744.4	4411	-0.100982	1.03423e-09	0.000663759
ENSG00000137309.15	4411	-0.0897822	1.37985e-08	0.00885572
ENSG00000101608.8	4411	0.0893668	2.53286e-18	1.62556e-12
ENSG00000273290.1	4411	-0.0985776	4.24479e-08	0.0272426
ENSG00000160654.5	4411	-0.123643	9.30637e-10	0.000597273
ENSG00000100300.13	4411	0.135705	1.58075e-11	1.01451e-05
ENSG00000185246.13	4411	0.0747799	1.92195e-08	0.0123349
ENSG00000156411.5	4411	0.0864686	1.4844e-09	0.000952674
ENSG00000168802.8	4411	-0.0568137	1.1235e-09	0.00072105
ENSG00000173542.4	4411	-0.0956349	1.22702e-08	0.00787491
ENSG00000122965.6	4411	-0.0655563	4.09487e-08	0.0262805
ENSG00000120253.9	4411	-0.0986879	4.48076e-08	0.0287571
ENSG00000142327.7	4411	-0.0603192	2.78539e-08	0.0178764
ENSG00000148730.6	4411	-0.0658382	3.2089e-09	0.00205944
ENSG00000123384.9	4411	-0.188868	1.63282e-08	0.0104793
ENSG00000185946.11	4411	0.0903792	3.09569e-08	0.0198678
ENSG00000151465.9	4411	0.0805466	1.84329e-10	0.000118301
ENSG00000172081.9	4411	-0.0740784	4.99285e-13	3.20436e-07
ENSG00000072135.8	4411	-0.0690393	2.45132e-10	0.000157324
ENSG00000183513.4	4411	0.076124	6.74471e-11	4.32869e-05
ENSG00000135940.2	4411	0.113877	1.28242e-16	8.23045e-11
ENSG00000124659.5	4411	0.088049	4.26022e-12	2.73417e-06
ENSG00000008018.8	4411	0.0577118	7.77692e-12	4.99115e-06
ENSG00000213782.3	4411	0.102061	1.77964e-10	0.000114216
ENSG00000215193.8	4411	-0.103899	3.01683e-16	1.93617e-10
ENSG00000167114.8	4411	-0.0877988	2.20994e-10	0.000141832
ENSG00000163110.10	4411	-0.0774842	2.76197e-10	0.00017726
ENSG00000130544.7	4411	-0.11075	1.99902e-08	0.0128295
ENSG00000204261.4	4411	0.0849647	6.8279e-09	0.00438208
ENSG00000141905.13	4411	-0.106909	1.42109e-11	9.12039e-06
ENSG00000070770.4	4411	-0.0740017	1.00499e-08	0.00644991
ENSG00000004779.5	4411	0.0898308	4.09617e-12	2.62888e-06
ENSG00000179085.7	4411	0.148818	8.81689e-14	5.65859e-08
ENSG00000117036.7	4411	-0.0829003	5.19952e-11	3.337e-05
ENSG00000081320.6	4411	-0.0902312	1.36969e-08	0.00879054
ENSG00000168924.10	4411	-0.117372	1.07949e-14	6.92806e-09
ENSG00000272579.1	4411	-0.24224	1.87612e-10	0.000120407
ENSG00000132182.7	4411	-0.0657967	2.78468e-08	0.0178718
ENSG00000075089.5	4411	0.071681	6.62513e-08	0.0425194
ENSG00000143420.13	4411	0.0484421	2.61433e-09	0.00167785
ENSG00000120860.6	4411	0.0891882	8.09725e-10	0.000519673
ENSG00000137955.11	4411	0.0845273	6.41772e-12	4.11883e-06
ENSG00000166012.10	4411	0.0784683	3.29166e-11	2.11255e-05
ENSG00000225190.4	4411	-0.0665356	1.06133e-08	0.00681151
ENSG00000241343.5	4411	0.135173	1.20369e-17	7.72518e-12
ENSG00000162063.8	4411	-0.125284	5.30864e-10	0.000340703
ENSG00000234975.5	4411	0.285667	9.51809e-09	0.00610862
ENSG00000196505.6	4411	-0.0658433	1.34992e-08	0.00866363
ENSG00000231113.2	4411	-0.127938	5.94306e-10	0.000381419
ENSG00000104853.11	4411	-0.0629328	3.23845e-13	2.0784e-07
ENSG00000145592.9	4411	0.0837646	2.8057e-08	0.0180067
ENSG00000092847.6	4411	-0.104422	1.48289e-11	9.51705e-06
ENSG00000109066.9	4411	-0.0876412	4.36089e-08	0.0279877
ENSG00000241973.6	4411	-0.0683722	1.29836e-10	8.33272e-05
ENSG00000167658.11	4411	-0.0839344	2.49173e-08	0.0159917
ENSG00000007202.10	4411	-0.0920234	8.26296e-12	5.30308e-06
ENSG00000179918.15	4411	0.0501484	3.60309e-08	0.0231243
ENSG00000143614.7	4411	-0.0853266	1.89314e-10	0.0001215
ENSG00000109390.7	4411	0.140638	1.21867e-16	7.8213e-11
ENSG00000114861.14	4411	-0.151798	4.47317e-17	2.87084e-11
ENSG00000149761.4	4411	0.0696873	6.29658e-10	0.000404108
ENSG00000224546.2	4411	-0.220133	7.28628e-08	0.0467626
ENSG00000092439.9	4411	0.0550528	6.5026e-12	4.1733e-06
ENSG00000254429.1	4411	-0.153667	4.41878e-10	0.000283593
ENSG00000092841.14	4411	0.0867392	3.53911e-10	0.000227137
ENSG00000131375.5	4411	0.0925278	2.24949e-15	1.4437e-09
ENSG00000117408.6	4411	-0.0670733	1.71895e-09	0.0011032
ENSG00000269867.1	4411	-0.186507	8.46871e-09	0.00543513
ENSG00000103266.6	4411	0.0803684	2.18542e-09	0.00140258
ENSG00000237765.2	4411	0.0907677	3.76469e-09	0.00241614
ENSG00000189043.5	4411	0.089663	2.51806e-12	1.61607e-06
ENSG00000178988.10	4411	0.0610356	1.15734e-11	7.42767e-06
ENSG00000127526.9	4411	-0.081608	5.94745e-10	0.000381702
ENSG00000186111.4	4411	-0.0749873	1.7987e-10	0.000115439
ENSG00000231925.7	4411	-0.119797	2.69509e-09	0.00172968
ENSG00000047315.10	4411	0.0627549	9.1381e-11	5.86474e-05
ENSG00000075945.8	4411	0.0628472	4.14789e-08	0.0266207
ENSG00000081721.7	4411	0.0911699	1.88514e-11	1.20986e-05
ENSG00000240972.1	4411	0.158514	3.29787e-10	0.000211654
ENSG00000119778.10	4411	0.0473926	9.48827e-09	0.00608947
ENSG00000247077.2	4411	-0.0989455	4.50298e-14	2.88997e-08
ENSG00000105438.4	4411	-0.0878205	1.68907e-13	1.08403e-07
ENSG00000204371.7	4411	-0.0514943	3.33394e-08	0.0213969
ENSG00000268205.1	4411	-0.190388	2.97899e-09	0.00191189
ENSG00000105197.6	4411	-0.0523686	1.76455e-08	0.0113247
ENSG00000188243.8	4411	0.0945567	6.45538e-08	0.04143
ENSG00000183011.9	4411	0.105988	3.0749e-10	0.000197344
ENSG00000246705.3	4411	0.105005	4.57925e-09	0.00293891
ENSG00000176396.9	4411	0.108413	3.41337e-14	2.19067e-08
ENSG00000111229.11	4411	0.0685451	3.8863e-11	2.49419e-05
ENSG00000231025.1	4411	-0.171456	6.43696e-13	4.13117e-07
ENSG00000172809.8	4411	0.106441	2.61092e-15	1.67566e-09
ENSG00000158711.9	4411	-0.08566	3.01491e-09	0.00193494
ENSG00000100485.7	4411	0.0939102	7.19367e-14	4.61683e-08
ENSG00000117713.13	4411	-0.0736959	1.49429e-11	9.59018e-06
ENSG00000188536.8	4411	-0.499858	6.18635e-08	0.0397034
ENSG00000130755.8	4411	0.0625894	1.00856e-08	0.00647284
ENSG00000065526.6	4411	-0.0992521	1.70876e-10	0.000109667
ENSG00000213064.5	4411	-0.120317	1.92303e-10	0.000123418
ENSG00000178695.4	4411	-0.142329	1.8339e-11	1.17698e-05
ENSG00000230733.2	4411	-0.122612	1.09559e-11	7.03137e-06
ENSG00000197756.5	4411	0.107316	1.22861e-11	7.88513e-06
ENSG00000267010.1	4411	-0.188766	5.27081e-13	3.38275e-07
ENSG00000214160.5	4411	-0.0822825	5.70716e-13	3.6628e-07
ENSG00000066455.8	4411	0.0700155	5.05944e-11	3.2471e-05
ENSG00000102786.10	4411	0.0622152	9.04522e-09	0.00580513
ENSG00000080603.12	4411	-0.1029	2.03384e-13	1.3053e-07
ENSG00000129226.9	4411	-0.265002	1.89933e-08	0.0121897
ENSG00000213699.4	4411	-0.132773	1.96845e-15	1.26333e-09
ENSG00000136146.10	4411	0.0738052	7.91822e-13	5.08183e-07
ENSG00000168438.10	4411	0.05269	1.07396e-09	0.000689258
ENSG00000134884.9	4411	0.0977661	2.4253e-09	0.00155653
ENSG00000183530.9	4411	-0.0934116	1.85369e-11	1.18968e-05
ENSG00000243147.3	4411	0.13468	1.1895e-14	7.63407e-09
ENSG00000171960.6	4411	0.0847347	1.23162e-11	7.90441e-06
ENSG00000089597.12	4411	-0.060362	2.33577e-10	0.000149907
ENSG00000106344.4	4411	-0.0682925	5.913e-09	0.0037949
ENSG00000114978.13	4411	-0.0795728	1.69059e-18	1.085e-12
ENSG00000229645.4	4411	-0.145956	3.85908e-09	0.00247672
ENSG00000184640.13	4411	-0.0685819	4.13926e-10	0.000265654
ENSG00000127463.9	4411	-0.0797767	3.22297e-10	0.000206847
ENSG00000108010.7	4411	0.0638948	1.59782e-08	0.0102547
ENSG00000170396.6	4411	0.182467	2.28309e-09	0.00146527
ENSG00000170860.3	4411	0.0895138	4.24762e-12	2.72608e-06
ENSG00000125755.14	4411	-0.066484	1.41799e-09	0.000910051
ENSG00000130338.8	4411	-0.158259	2.93172e-16	1.88155e-10
ENSG00000123815.7	4411	0.05602	5.32806e-08	0.034195
ENSG00000198160.10	4411	-0.10281	6.49124e-10	0.000416601
ENSG00000228929.1	4411	0.299958	1.98117e-09	0.0012715
ENSG00000174231.12	4411	-0.0715679	2.87598e-10	0.000184578
ENSG00000100395.10	4411	-0.0630932	1.61351e-10	0.000103554
ENSG00000106028.6	4411	0.084918	5.84191e-18	3.74928e-12
ENSG00000097007.13	4411	-0.0629605	4.75544e-10	0.000305199
ENSG00000130309.6	4411	-0.087914	5.28818e-10	0.00033939
ENSG00000125356.6	4411	0.123624	2.92247e-19	1.87561e-13
ENSG00000142864.10	4411	-0.0559178	6.53665e-11	4.19516e-05
ENSG00000261087.1	4411	-0.173432	1.15892e-08	0.00743786
ENSG00000127125.7	4411	0.100746	9.64193e-19	6.18809e-13
ENSG00000198740.4	4411	-0.126227	1.57929e-10	0.000101358
ENSG00000181467.2	4411	-0.0760754	4.2167e-08	0.0270624
ENSG00000089154.6	4411	-0.0950778	1.53285e-14	9.83769e-09
ENSG00000115446.7	4411	0.0645859	2.56935e-08	0.0164898
ENSG00000100650.11	4411	0.0886758	1.09639e-09	0.000703649
ENSG00000119707.9	4411	0.0842137	1.46059e-09	0.000937394
ENSG00000167986.9	4411	-0.0568699	1.0409e-08	0.00668041
ENSG00000131503.16	4411	0.0643105	2.34402e-08	0.0150437
ENSG00000164902.9	4411	-0.0808534	1.38422e-08	0.0088838
ENSG00000146223.10	4411	-0.0635597	1.05431e-11	6.76643e-06
ENSG00000196459.9	4411	-0.108059	1.30072e-12	8.34792e-07
ENSG00000118412.8	4411	0.0632419	1.38875e-08	0.00891286
ENSG00000175463.7	4411	0.0714212	2.05378e-08	0.0131809
ENSG00000141252.15	4411	-0.125635	3.02748e-09	0.00194301
ENSG00000139921.8	4411	-0.124304	4.31053e-09	0.00276646
ENSG00000187764.7	4411	-0.0959523	1.511e-08	0.00969746
ENSG00000001631.10	4411	0.0750162	1.3134e-14	8.42928e-09
ENSG00000099795.2	4411	0.108195	6.70025e-11	4.30016e-05
ENSG00000108654.7	4411	0.110817	5.69791e-10	0.000365686
ENSG00000203667.5	4411	0.111626	1.18642e-10	7.61432e-05
ENSG00000130772.9	4411	-0.0807643	1.74875e-10	0.000112233
ENSG00000135870.7	4411	-0.0800195	1.98719e-09	0.00127536
ENSG00000148843.9	4411	-0.0802362	4.64249e-10	0.000297951
ENSG00000115524.11	4411	0.0747428	1.43136e-10	9.18634e-05
ENSG00000120071.8	4411	-0.069952	2.86913e-08	0.0184138
ENSG00000163220.10	4411	0.131673	4.34907e-08	0.0279119
ENSG00000034713.3	4411	0.0736989	1.66755e-08	0.0107022
ENSG00000163319.6	4411	0.0631948	4.93653e-08	0.0316821
ENSG00000149428.14	4411	-0.118634	7.70962e-11	4.94796e-05
ENSG00000153989.7	4411	-0.0661373	1.28297e-08	0.00823396
ENSG00000163125.11	4411	-0.0693759	8.69264e-12	5.57885e-06
ENSG00000169446.4	4411	-0.0752384	4.64519e-09	0.00298124
ENSG00000104412.3	4411	0.0911206	8.97073e-12	5.75732e-06
ENSG00000233913.6	4411	0.261283	1.03656e-12	6.65256e-07
ENSG00000121022.9	4411	0.0428622	4.24002e-08	0.027212
ENSG00000104880.13	4411	-0.081635	6.91809e-08	0.0443996
ENSG00000145241.6	4411	0.0989064	6.45947e-09	0.00414563
ENSG00000272888.1	4411	0.147648	1.75417e-17	1.12581e-11
ENSG00000109133.8	4411	-0.10839	1.83682e-16	1.17885e-10
ENSG00000124172.5	4411	0.131081	4.42783e-12	2.84174e-06
ENSG00000148943.7	4411	-0.171657	8.02487e-16	5.15028e-10
ENSG00000167978.12	4411	-0.0729276	7.70772e-09	0.00494674
ENSG00000259953.1	4411	-0.215308	5.74136e-12	3.68475e-06
ENSG00000108091.10	4411	-0.0791487	5.6203e-08	0.0360705
ENSG00000119013.4	4411	0.0925943	3.64342e-09	0.00233831
ENSG00000129355.6	4411	0.121001	9.17226e-11	5.88666e-05
ENSG00000265681.2	4411	0.341668	4.91295e-45	3.15308e-39
ENSG00000058262.5	4411	-0.0759629	1.31548e-10	8.44259e-05
ENSG00000165476.8	4411	-0.12874	5.57082e-11	3.5753e-05
ENSG00000126882.8	4411	-0.0737524	5.79779e-13	3.72096e-07
ENSG00000171222.6	4411	0.112815	5.87508e-10	0.000377057
ENSG00000267481.1	4411	-0.145834	4.95816e-08	0.0318209
ENSG00000165264.6	4411	0.0840862	4.28825e-08	0.0275216
ENSG00000103024.3	4411	0.109421	1.15957e-09	0.000744202
ENSG00000143155.8	4411	0.0654166	2.56139e-10	0.000164388
ENSG00000101347.7	4411	-0.101367	3.76171e-10	0.000241423
ENSG00000100354.16	4411	-0.138042	9.19327e-13	5.90015e-07
ENSG00000119777.14	4411	-0.0702835	7.03705e-11	4.51631e-05
ENSG00000197111.11	4411	-0.063475	1.63586e-08	0.0104988
ENSG00000174021.6	4411	0.0804646	4.25826e-09	0.00273291
ENSG00000161960.10	4411	0.0879112	3.6001e-11	2.31051e-05
ENSG00000134970.13	4411	-0.125363	4.35861e-08	0.0279731
ENSG00000032219.14	4411	0.0866675	5.39937e-15	3.46526e-09
ENSG00000117614.5	4411	0.0716122	2.77756e-08	0.0178261
ENSG00000138495.2	4411	0.155437	6.81896e-20	4.37634e-14
ENSG00000179051.9	4411	-0.0912444	7.87814e-13	5.05611e-07
ENSG00000125995.11	4411	0.106406	1.28957e-09	0.000827636
ENSG00000250479.4	4411	0.11154	3.01487e-08	0.0193491
ENSG00000156735.6	4411	-0.0894791	9.47704e-12	6.08227e-06
ENSG00000127616.13	4411	-0.0649551	8.32084e-09	0.00534023
ENSG00000168092.9	4411	-0.0848224	8.81293e-11	5.65605e-05
ENSG00000116030.12	4411	0.0525321	6.4165e-09	0.00411804
ENSG00000126432.9	4411	0.115193	6.50448e-08	0.0417451
ENSG00000259623.1	4411	-0.163093	3.42943e-14	2.20097e-08
ENSG00000197157.6	4411	-0.080714	2.05877e-08	0.013213
ENSG00000166272.12	4411	-0.0612716	9.46507e-09	0.00607459
ENSG00000115268.5	4411	0.0950014	4.01029e-13	2.57376e-07
ENSG00000198246.7	4411	-0.126424	7.03134e-11	4.51265e-05
ENSG00000156482.6	4411	0.0790629	4.51291e-10	0.000289634
ENSG00000140307.6	4411	0.0723598	2.44222e-09	0.00156739
ENSG00000241990.1	4411	0.187562	9.48901e-10	0.000608995
ENSG00000108439.5	4411	-0.0863178	3.23205e-08	0.020743
ENSG00000171566.7	4411	0.0484841	2.06622e-08	0.0132608
ENSG00000118007.8	4411	0.0621018	1.16504e-09	0.00074771
ENSG00000174953.9	4411	0.0446009	1.55356e-08	0.0099706
ENSG00000171105.9	4411	-0.160616	9.6946e-12	6.2219e-06
ENSG00000225648.1	4411	0.153606	1.31219e-21	8.42151e-16
ENSG00000166822.8	4411	-0.0743724	9.46151e-10	0.00060723
ENSG00000084090.9	4411	-0.0640176	4.6615e-09	0.00299171
ENSG00000130255.8	4411	0.0951445	3.52166e-08	0.0226017
ENSG00000172534.9	4411	-0.114955	1.12094e-13	7.19409e-08
ENSG00000226287.3	4411	0.119456	1.27715e-09	0.000819662
ENSG00000133773.7	4411	0.0782775	3.69793e-10	0.00023733
ENSG00000114302.11	4411	-0.0707026	6.65009e-09	0.00426796
ENSG00000163961.4	4411	-0.152223	6.40684e-15	4.11185e-09
ENSG00000211450.5	4411	0.112714	1.13861e-14	7.30748e-09
ENSG00000125835.13	4411	0.0784876	1.34197e-13	8.61265e-08
ENSG00000087111.16	4411	-0.062671	2.58105e-10	0.000165649
ENSG00000213639.5	4411	-0.110639	8.81467e-09	0.00565717
ENSG00000175115.7	4411	-0.0972986	1.57096e-14	1.00823e-08
ENSG00000149658.13	4411	-0.051021	1.17709e-09	0.000755446
ENSG00000127124.9	4411	-0.208568	2.09944e-10	0.00013474
ENSG00000197386.6	4411	-0.0975575	3.59291e-12	2.30589e-06
ENSG00000163541.7	4411	0.060402	4.14417e-10	0.000265969
ENSG00000198258.6	4411	0.13132	3.15715e-20	2.02623e-14
ENSG00000260539.1	4411	-0.16816	3.72086e-16	2.38801e-10
ENSG00000163636.6	4411	0.0533149	2.26383e-10	0.00014529
ENSG00000141867.13	4411	-0.105994	4.92035e-16	3.15783e-10
ENSG00000034677.7	4411	0.0738789	9.82047e-11	6.30268e-05
ENSG00000145907.10	4411	-0.0791319	4.62142e-17	2.96598e-11
ENSG00000094916.9	4411	-0.116358	2.62836e-11	1.68686e-05
ENSG00000141699.6	4411	-0.149928	1.27277e-17	8.16852e-12
ENSG00000163486.8	4411	-0.143577	3.14996e-19	2.02161e-13
ENSG00000160007.13	4411	-0.0820789	1.02751e-09	0.000659444
ENSG00000116747.8	4411	-0.104272	2.2646e-12	1.4534e-06
ENSG00000062582.9	4411	0.176805	2.19718e-16	1.41013e-10
ENSG00000107651.8	4411	-0.0401632	1.56002e-08	0.010012
ENSG00000141101.8	4411	-0.0584984	2.04608e-08	0.0131315
ENSG00000111615.8	4411	0.0606258	3.0454e-08	0.0195451
ENSG00000078687.12	4411	-0.0837959	3.65003e-09	0.00234255
ENSG00000197982.12	4411	0.0954634	6.61099e-08	0.0424287
ENSG00000164919.6	4411	0.0812247	4.23067e-11	2.7152e-05
ENSG00000111011.13	4411	0.0688966	1.04307e-11	6.69433e-06
ENSG00000015676.13	4411	-0.0537755	1.70454e-08	0.0109396
ENSG00000130726.7	4411	-0.0570671	1.30754e-09	0.000839169
ENSG00000189241.6	4411	-0.068566	4.02076e-10	0.000258049
ENSG00000226608.2	4411	0.194005	1.96914e-08	0.0126378
ENSG00000091542.8	4411	-0.0786298	1.16175e-08	0.007456
ENSG00000141646.9	4411	-0.0525904	4.04677e-09	0.00259718
ENSG00000168612.4	4411	-0.0858214	5.57632e-09	0.00357882
ENSG00000171603.12	4411	-0.0671613	3.17738e-08	0.0203921
ENSG00000136240.5	4411	-0.0989795	3.43983e-18	2.20765e-12
ENSG00000196642.11	4411	-0.0494978	6.55545e-09	0.00420722
ENSG00000165494.6	4411	0.066684	2.71973e-12	1.7455e-06
ENSG00000106803.5	4411	0.114664	1.3982e-16	8.97349e-11
ENSG00000109111.10	4411	-0.0744399	6.21943e-09	0.00399157
ENSG00000137871.15	4411	0.0565663	2.81326e-09	0.00180552
ENSG00000134248.9	4411	0.1006	1.36048e-11	8.73144e-06
ENSG00000112695.7	4411	0.112078	3.58457e-16	2.30054e-10
ENSG00000152700.9	4411	-0.0716187	3.20156e-10	0.000205473
ENSG00000099995.14	4411	-0.0496263	1.38976e-08	0.00891934
ENSG00000139718.6	4411	-0.0591053	2.68208e-08	0.0172133
ENSG00000129518.4	4411	0.0763753	5.02174e-10	0.00032229
ENSG00000173065.9	4411	-0.0700187	1.12379e-08	0.00721236
ENSG00000179218.9	4411	-0.0975144	1.82391e-08	0.0117057
ENSG00000115286.15	4411	0.0673567	5.20573e-09	0.00334098
ENSG00000135164.14	4411	0.0651626	1.07456e-13	6.89644e-08
ENSG00000166848.5	4411	0.0624568	5.43014e-11	3.48501e-05
ENSG00000071189.17	4411	0.0645323	6.47041e-09	0.00415264
ENSG00000227081.4	4411	0.280533	4.5217e-11	2.90198e-05
ENSG00000173915.8	4411	0.0814126	3.7335e-08	0.0239612
ENSG00000229180.4	4411	-0.0960138	2.17784e-08	0.0139772
ENSG00000140836.10	4411	-0.13602	6.45799e-08	0.0414467
ENSG00000124782.15	4411	-0.0625075	6.59838e-09	0.00423477
ENSG00000162430.12	4411	-0.102965	1.37644e-10	8.83387e-05
ENSG00000143376.8	4411	-0.115883	2.41547e-10	0.000155022
ENSG00000124783.8	4411	-0.0631196	7.86245e-09	0.00504604
ENSG00000142168.10	4411	0.0687513	3.39661e-13	2.17991e-07
ENSG00000156467.5	4411	0.119263	1.84031e-19	1.18109e-13
ENSG00000000419.8	4411	0.0940922	5.63189e-11	3.61449e-05
ENSG00000166946.9	4411	0.0746434	8.42031e-10	0.000540407
ENSG00000165629.15	4411	0.0627815	2.51315e-10	0.000161291
ENSG00000118816.5	4411	-0.125676	5.6173e-14	3.60513e-08
ENSG00000177427.8	4411	0.0728722	6.1807e-08	0.0396671
ENSG00000155506.12	4411	-0.0802885	1.96325e-09	0.00125999
ENSG00000159496.10	4411	0.170428	4.99324e-09	0.00320461
ENSG00000196312.7	4411	0.133761	8.54131e-10	0.000548173
ENSG00000101966.8	4411	-0.0721087	1.45223e-08	0.00932029
ENSG00000168172.4	4411	-0.0862018	2.14464e-08	0.0137641
ENSG00000162980.12	4411	-0.0991383	2.96144e-08	0.0190062
ENSG00000218283.2	4411	0.143601	1.46785e-14	9.42051e-09
ENSG00000164405.6	4411	0.0985351	9.14121e-12	5.86674e-06
ENSG00000136295.10	4411	-0.0915307	1.85676e-08	0.0119165
ENSG00000268713.1	4411	-0.176071	1.49523e-09	0.000959626
ENSG00000067900.6	4411	0.0670113	9.24086e-13	5.93069e-07
ENSG00000144791.5	4411	-0.0837886	2.47474e-08	0.0158827
ENSG00000159593.10	4411	0.0738661	1.25363e-09	0.000804569
ENSG00000110917.3	4411	-0.0914482	1.15407e-10	7.40671e-05
ENSG00000181789.10	4411	-0.0614251	9.34922e-11	6.00024e-05
ENSG00000120802.9	4411	-0.082817	1.07407e-08	0.00689327
ENSG00000115128.6	4411	0.0938428	1.01363e-15	6.5054e-10
ENSG00000092531.5	4411	0.0658627	2.95785e-08	0.0189832
ENSG00000175220.7	4411	-0.0732673	2.9851e-11	1.91581e-05
ENSG00000185122.6	4411	-0.0466432	1.27446e-08	0.00817936
ENSG00000132612.14	4411	-0.0444979	2.14504e-08	0.0137666
ENSG00000140563.10	4411	0.145805	6.3638e-10	0.000408422
ENSG00000213965.3	4411	-0.0862763	9.46001e-09	0.00607134
ENSG00000105220.10	4411	-0.0830018	4.35296e-10	0.000279369
ENSG00000261609.3	4411	-0.0977121	4.67113e-11	2.99789e-05
ENSG00000099308.6	4411	-0.0871807	4.58735e-10	0.000294412
ENSG00000090020.6	4411	-0.0824617	9.83803e-09	0.00631395
ENSG00000120727.8	4411	0.0713338	1.29255e-10	8.29545e-05
ENSG00000151092.12	4411	0.0500774	4.92788e-08	0.0316266
ENSG00000227345.4	4411	-0.0780507	2.41341e-10	0.000154891
ENSG00000263244.1	4411	-0.117815	1.74304e-08	0.0111866
ENSG00000007080.6	4411	0.0753422	4.21476e-08	0.0270499
ENSG00000205981.2	4411	0.0750886	2.38601e-08	0.0153132
ENSG00000100014.15	4411	-0.0739053	5.40538e-08	0.0346912
ENSG00000204394.8	4411	-0.0757737	3.11049e-10	0.000199628
ENSG00000175662.13	4411	-0.0802538	1.10647e-10	7.10121e-05
ENSG00000119231.6	4411	-0.0747156	1.04282e-09	0.000669269
ENSG00000163848.14	4411	-0.066685	1.03323e-09	0.000663118
ENSG00000122565.14	4411	0.0914427	3.91772e-16	2.51435e-10
ENSG00000165359.10	4411	0.0754452	2.33728e-09	0.00150005
ENSG00000182318.5	4411	-0.0982182	1.89614e-09	0.00121692
ENSG00000107862.4	4411	-0.0686037	2.28288e-12	1.46513e-06
ENSG00000141027.16	4411	-0.0715416	6.22311e-08	0.0399393
ENSG00000107872.8	4411	0.130219	9.82629e-12	6.30641e-06
ENSG00000086758.11	4411	-0.120593	3.86667e-13	2.48159e-07
ENSG00000118181.6	4411	0.0836778	6.0213e-09	0.00386441
ENSG00000186222.3	4411	0.111057	1.44908e-13	9.30007e-08
ENSG00000164080.9	4411	-0.0845464	1.02307e-08	0.00656594
ENSG00000131051.16	4411	0.0591913	5.65601e-09	0.00362997
ENSG00000139083.6	4411	-0.0867045	2.3925e-08	0.0153548
ENSG00000126768.8	4411	0.0664382	5.17541e-09	0.00332153
ENSG00000105514.3	4411	-0.12165	3.50035e-10	0.000224649
ENSG00000186376.10	4411	0.0639015	1.75276e-08	0.011249
ENSG00000270081.1	4411	-0.16774	5.4335e-09	0.00348717
ENSG00000066336.7	4411	0.0761616	2.36577e-08	0.0151833
ENSG00000196498.9	4411	-0.10388	3.23912e-12	2.07883e-06
ENSG00000048828.12	4411	-0.0471969	1.81639e-09	0.00116574
ENSG00000038532.10	4411	-0.0561154	3.71712e-08	0.0238561
ENSG00000198625.8	4411	-0.114468	6.53404e-08	0.0419348
ENSG00000138069.12	4411	0.0492807	2.33529e-08	0.0149876
ENSG00000127980.11	4411	0.0733016	3.87432e-10	0.00024865
ENSG00000187605.11	4411	-0.0834614	2.45982e-10	0.000157869
ENSG00000196924.10	4411	-0.0931996	5.45374e-08	0.0350015
ENSG00000189114.6	4411	-0.0788658	2.68595e-10	0.000172382
ENSG00000163312.6	4411	0.0628902	2.14416e-08	0.013761
ENSG00000145016.9	4411	-0.1167	2.48618e-12	1.59561e-06
ENSG00000213186.3	4411	-0.111833	7.10237e-14	4.55823e-08
ENSG00000025800.9	4411	-0.0804584	2.95973e-11	1.89952e-05
[truncated: 12,416 more rows]

## Sheet: Supplemental_Table_S4
Table S4: Information for significant associations in the replication dataset between inferred cleavage rates in the mitochondrial genome and nuclear encoded gene expression, shown for significant relationships only.
Gene	pos	Estimate	p value	Corrected p value
ENSG00000116350.11	598	-0.0164116	7.66586e-08	0.0491987
ENSG00000087365.10	598	-0.0183828	2.41406e-08	0.0154932
ENSG00000234664.1	659	-0.436396	8.51288e-09	0.00546348
ENSG00000150681.5	659	-0.291658	6.58978e-08	0.0422925
ENSG00000070814.13	1601	-0.0137573	7.70356e-08	0.0494407
ENSG00000137776.12	1601	-0.0127561	4.31694e-08	0.0277057
ENSG00000116350.11	1601	-0.0150735	1.92411e-08	0.0123488
ENSG00000115053.11	1601	-0.0170549	2.82557e-08	0.0181342
ENSG00000115241.9	1601	-0.0124725	5.8175e-08	0.0373361
ENSG00000135372.4	1601	-0.0161072	3.942e-08	0.0252994
ENSG00000088726.11	1682	-0.797486	3.07748e-12	1.9751e-06
ENSG00000166091.15	1682	-0.865806	3.14873e-09	0.00202082
ENSG00000101856.8	1682	-0.828963	1.39677e-19	8.96432e-14
ENSG00000156515.17	1682	0.384248	3.59893e-10	0.000230976
ENSG00000172331.7	1682	0.643051	4.8428e-09	0.00310806
ENSG00000095303.10	1682	-0.868085	4.06399e-15	2.60823e-09
ENSG00000171159.4	1682	-0.328565	1.81847e-08	0.0116708
ENSG00000101335.5	1682	-0.994665	4.54629e-09	0.00291777
ENSG00000128266.7	1682	-0.573331	5.69065e-09	0.0036522
ENSG00000065534.14	1682	-0.280046	7.19945e-08	0.0462054
ENSG00000127920.5	1682	-0.895552	3.95865e-11	2.54062e-05
ENSG00000133317.10	1682	-0.71947	1.42097e-08	0.00911961
ENSG00000085733.11	1682	-0.672537	1.93399e-13	1.24121e-07
ENSG00000164181.9	1682	-0.483423	2.27601e-09	0.00146072
ENSG00000101162.3	1682	-1.18855	4.69092e-15	3.01059e-09
ENSG00000087274.12	1682	0.207329	1.43409e-08	0.00920382
ENSG00000180354.11	1682	-0.387873	9.81919e-09	0.00630186
ENSG00000156265.11	1682	-0.596591	2.54458e-08	0.0163308
ENSG00000019102.7	1682	-1.02498	7.53521e-15	4.83602e-09
ENSG00000172270.14	1682	0.340711	1.44675e-08	0.00928512
ENSG00000184702.13	1682	-0.66959	3.35292e-11	2.15187e-05
ENSG00000143995.15	1682	-0.245973	1.85788e-09	0.00119237
ENSG00000183283.11	1682	-0.233351	8.0852e-09	0.005189
ENSG00000169704.4	1682	-1.02447	1.77006e-09	0.001136
ENSG00000144677.10	1682	-0.53576	9.47793e-09	0.00608284
ENSG00000198478.6	1682	-0.891137	3.26627e-14	2.09626e-08
ENSG00000161911.7	1682	-1.04072	4.79416e-09	0.00307684
ENSG00000082781.7	1682	-0.625038	1.30555e-08	0.00837889
ENSG00000163737.3	1682	-1.14941	3.55744e-10	0.000228313
ENSG00000204420.4	1682	-0.853806	1.11409e-09	0.000715011
ENSG00000165914.10	1682	-0.369591	3.32958e-08	0.0213689
ENSG00000076043.5	1682	0.313882	1.51951e-08	0.00975208
ENSG00000126091.15	1682	-0.338625	1.68685e-09	0.0010826
ENSG00000175931.8	1682	0.427679	6.93459e-12	4.45055e-06
ENSG00000254614.1	1682	-0.92473	5.05906e-15	3.24685e-09
ENSG00000143595.8	1682	-0.832247	7.74016e-08	0.0496756
ENSG00000173210.15	1682	-0.563005	1.2713e-08	0.00815911
ENSG00000185340.11	1682	-0.627197	5.72618e-08	0.0367501
ENSG00000229754.1	1682	-0.787319	8.75311e-11	5.61766e-05
ENSG00000168497.4	1682	-0.976313	1.76166e-13	1.13061e-07
ENSG00000171611.5	1682	-0.931425	9.95721e-10	0.000639044
ENSG00000108960.3	1682	-0.661109	1.09896e-12	7.05299e-07
ENSG00000147394.14	1682	-0.69381	3.46812e-13	2.22581e-07
ENSG00000107438.4	1682	-0.573303	6.09526e-09	0.00391188
ENSG00000154146.8	1682	-1.12329	7.74274e-16	4.96922e-10
ENSG00000111644.3	1682	-0.712691	4.00817e-13	2.57241e-07
ENSG00000113140.6	1682	-1.04518	5.9302e-13	3.80594e-07
ENSG00000005249.8	1682	-0.895647	3.10522e-13	1.9929e-07
ENSG00000124491.11	1682	-0.706331	4.8195e-08	0.030931
ENSG00000111328.2	1682	-0.426273	1.90073e-09	0.00121987
ENSG00000082641.11	1682	0.236653	2.00109e-08	0.0128428
ENSG00000165406.11	1682	0.411856	1.4707e-10	9.43884e-05
ENSG00000272053.1	1682	-0.673385	2.70012e-09	0.00173291
ENSG00000049245.8	1682	-0.241468	6.56539e-08	0.042136
ENSG00000074201.4	3246	-0.272162	1.77257e-08	0.0113762
ENSG00000158417.6	3246	-0.416342	5.40052e-08	0.03466
ENSG00000129084.13	3258	-0.606268	5.66551e-09	0.00363607
ENSG00000182095.10	3258	0.803518	6.65097e-08	0.0426852
ENSG00000184640.13	3258	0.592472	6.32458e-08	0.0405905
ENSG00000139239.6	3258	-1.72366	4.63261e-08	0.0297316
ENSG00000229638.1	3258	-2.02518	1.3624e-08	0.00874373
ENSG00000233762.2	3258	-1.84082	2.52164e-09	0.00161836
ENSG00000177700.5	3258	1.19782	1.51107e-10	9.69787e-05
ENSG00000138032.16	3258	0.713622	6.99798e-08	0.0449124
ENSG00000213442.4	3258	-1.7708	1.51397e-08	0.00971649
ENSG00000206172.4	3258	3.2152	1.49945e-09	0.000962332
ENSG00000234851.3	3258	-2.39731	3.98555e-08	0.0255789
ENSG00000218283.2	5492	0.471252	3.48804e-09	0.00223859
ENSG00000042753.7	5911	-0.0470267	1.40047e-08	0.00898807
ENSG00000198356.7	5911	-0.0458561	5.11103e-08	0.0328021
ENSG00000101421.3	5911	-0.0422076	8.4692e-09	0.00543545
ENSG00000129084.13	7466	-0.556067	2.15213e-08	0.0138122
ENSG00000204220.5	7466	0.6055	3.82733e-08	0.0245634
ENSG00000225663.3	7466	-0.805711	2.72275e-09	0.00174743
ENSG00000100207.14	7466	0.686862	6.45368e-09	0.00414191
ENSG00000248996.1	7491	0.789387	2.0161e-08	0.0129391
ENSG00000128789.16	7491	-0.366943	2.84525e-09	0.00182605
ENSG00000129084.13	7491	-0.376783	1.78768e-12	1.14731e-06
ENSG00000167522.10	7491	0.330736	6.05742e-08	0.0388759
ENSG00000169020.5	7491	0.694126	6.80302e-08	0.0436611
ENSG00000125356.6	7491	0.620837	3.60106e-08	0.0231113
ENSG00000233762.2	7491	-0.930087	7.18136e-09	0.00460893
ENSG00000247228.2	7491	-0.704751	4.11353e-08	0.0264002
ENSG00000166046.6	7543	-0.0150403	7.53137e-08	0.0483356
ENSG00000239569.2	8619	1.03165	1.14149e-08	0.00732597
ENSG00000248996.1	8619	1.28825	1.97203e-08	0.0126563
ENSG00000171858.13	8619	1.39712	3.37872e-12	2.16843e-06
ENSG00000269018.1	8619	-1.58646	1.32686e-10	8.51564e-05
ENSG00000074071.9	8619	0.944916	4.57329e-14	2.93509e-08
ENSG00000269374.1	8619	1.46272	1.64693e-08	0.0105698
ENSG00000258199.1	8619	-1.25709	1.6485e-08	0.0105799
ENSG00000115310.13	8619	0.600696	4.70954e-08	0.0302254
ENSG00000173113.2	8619	0.87192	1.46026e-13	9.37181e-08
ENSG00000178449.4	8619	0.691821	7.82186e-10	0.000501999
ENSG00000103254.5	8619	1.19653	2.31619e-09	0.00148651
ENSG00000078808.12	8619	0.548606	6.69656e-08	0.0429778
ENSG00000116604.13	8619	0.74871	9.71586e-09	0.00623554
ENSG00000223804.1	8619	0.934813	2.09463e-10	0.000134431
ENSG00000135940.2	8619	0.824535	8.51717e-13	5.46624e-07
ENSG00000174917.4	8619	0.69726	2.70903e-08	0.0173863
ENSG00000129084.13	8619	-0.501001	1.39422e-08	0.00894796
ENSG00000179085.7	8619	0.873085	3.13e-08	0.0200881
ENSG00000128228.4	8619	1.44873	6.47341e-09	0.00415457
ENSG00000227063.4	8619	-2.95537	1.60454e-14	1.02978e-08
ENSG00000145592.9	8619	0.90857	5.06742e-09	0.00325222
ENSG00000167522.10	8619	0.590697	2.52997e-09	0.00162371
ENSG00000227507.2	8619	1.48892	1.18773e-09	0.000762276
ENSG00000184900.11	8619	0.703427	2.4928e-08	0.0159985
ENSG00000182154.7	8619	1.2132	9.43768e-10	0.000605701
ENSG00000183260.5	8619	1.04384	5.16581e-10	0.000331537
ENSG00000183011.9	8619	0.915009	2.9665e-11	1.90387e-05
ENSG00000172809.8	8619	0.809849	3.59575e-09	0.00230772
ENSG00000255198.3	8619	1.78584	4.91572e-11	3.15486e-05
ENSG00000105617.3	8619	0.810506	1.06514e-10	6.83598e-05
ENSG00000169020.5	8619	1.54026	6.89672e-14	4.42625e-08
ENSG00000034510.4	8619	0.867514	3.72365e-09	0.0023898
ENSG00000245849.2	8619	-0.865168	1.0294e-08	0.0066066
ENSG00000197756.5	8619	0.768302	2.04687e-08	0.0131366
ENSG00000157540.15	8619	0.529015	2.36765e-08	0.0151953
ENSG00000163374.15	8619	-0.795615	2.01114e-10	0.000129073
ENSG00000170396.6	8619	1.08187	2.28861e-15	1.46881e-09
ENSG00000142544.6	8619	1.25372	8.62682e-09	0.00553661
ENSG00000170296.5	8619	-0.920035	8.55389e-13	5.4898e-07
ENSG00000236104.2	8619	0.68207	3.64695e-09	0.00234058
ENSG00000125356.6	8619	1.40912	4.30762e-15	2.76459e-09
ENSG00000105372.2	8619	0.851567	2.53215e-08	0.0162511
ENSG00000129911.4	8619	0.927708	1.51819e-08	0.00974358
ENSG00000167491.13	8619	0.636462	4.44433e-09	0.00285232
ENSG00000127184.6	8619	1.01323	4.53531e-08	0.0291072
ENSG00000139239.6	8619	-1.53351	8.87485e-09	0.00569579
ENSG00000225663.3	8619	-0.809351	1.31198e-11	8.42014e-06
ENSG00000105258.4	8619	0.800718	3.36958e-09	0.00216256
ENSG00000243302.3	8619	-1.21153	4.05041e-08	0.0259952
ENSG00000088247.11	8619	0.541451	3.08992e-10	0.000198308
ENSG00000124172.5	8619	0.94441	2.50773e-08	0.0160944
ENSG00000245970.2	8619	0.965232	2.11843e-09	0.00135959
ENSG00000130312.2	8619	0.883115	2.78004e-11	1.7842e-05
ENSG00000196544.6	8619	0.779822	2.37595e-09	0.00152486
ENSG00000196683.6	8619	1.23919	3.46042e-09	0.00222087
ENSG00000138495.2	8619	1.10548	5.06436e-15	3.25026e-09
ENSG00000023041.7	8619	-0.422977	1.58633e-09	0.00101809
ENSG00000125995.11	8619	1.29026	1.28934e-15	8.27486e-10
ENSG00000233927.4	8619	0.903933	3.24432e-08	0.0208218
ENSG00000187514.10	8619	1.02273	1.89137e-11	1.21386e-05
ENSG00000139180.6	8619	-0.689979	2.23787e-10	0.000143624
ENSG00000130255.8	8619	0.918004	9.81738e-09	0.0063007
ENSG00000220008.2	8619	1.34638	3.85851e-09	0.00247635
ENSG00000168653.6	8619	0.980531	4.98107e-08	0.031968
ENSG00000224877.3	8619	1.08299	9.29237e-12	5.96375e-06
ENSG00000100632.6	8619	0.717006	2.55941e-09	0.0016426
ENSG00000105698.11	8619	0.545103	5.46349e-10	0.000350641
ENSG00000221821.2	8619	1.13201	1.19703e-08	0.00768242
ENSG00000254505.4	8619	-0.701677	9.35372e-09	0.00600312
ENSG00000156873.11	8619	-0.523162	1.32663e-08	0.00851415
ENSG00000106803.5	8619	0.705813	7.90374e-09	0.00507254
ENSG00000172216.4	8619	1.26787	3.60701e-08	0.0231495
ENSG00000100207.14	8619	0.610475	6.6865e-09	0.00429133
ENSG00000139718.6	8619	0.620797	2.36009e-08	0.0151468
ENSG00000123144.6	8619	0.814137	9.06372e-12	5.81701e-06
ENSG00000140406.2	8619	1.19519	6.15891e-09	0.00395272
ENSG00000130520.6	8619	0.616523	5.87961e-08	0.0377347
ENSG00000158019.16	8619	-0.762771	5.98625e-08	0.0384192
ENSG00000166136.11	8619	-0.59003	1.94836e-09	0.00125044
ENSG00000177700.5	8619	1.11944	1.13797e-12	7.3034e-07
ENSG00000085872.10	8619	0.760154	5.36294e-13	3.44188e-07
ENSG00000236552.1	8619	-1.79345	6.85489e-08	0.043994
ENSG00000063244.8	8619	0.63796	1.55753e-09	0.000999604
ENSG00000185834.9	8619	-1.66606	3.50078e-08	0.0224676
ENSG00000204253.3	8619	-1.44071	7.90226e-10	0.000507159
ENSG00000186275.7	8619	-0.535179	4.85774e-11	3.11765e-05
ENSG00000177733.4	8619	1.10873	4.42473e-17	2.83975e-11
ENSG00000163463.7	8619	-0.58961	1.53799e-10	9.87065e-05
ENSG00000143256.4	8619	0.737542	7.6825e-08	0.0493055
ENSG00000167548.10	8619	0.668129	2.04131e-08	0.0131009
ENSG00000213741.4	8619	1.4131	1.28671e-10	8.25797e-05
ENSG00000138032.16	8619	0.784578	1.19446e-12	7.66591e-07
ENSG00000206172.4	8619	3.47577	4.00857e-15	2.57266e-09
ENSG00000107581.8	8619	0.741884	2.05667e-09	0.00131995
ENSG00000166595.7	8619	0.633657	1.92186e-10	0.000123343
ENSG00000172845.9	8619	0.65161	9.91193e-11	6.36137e-05
ENSG00000243449.2	8619	2.7534	4.71727e-14	3.0275e-08
ENSG00000100288.15	8619	-0.724591	6.71329e-08	0.0430852
ENSG00000104825.12	8619	0.667248	7.17303e-09	0.00460358
ENSG00000173486.8	8619	0.66993	2.42978e-09	0.00155941
ENSG00000132967.9	8619	-1.41231	6.3631e-09	0.00408377
ENSG00000145494.7	8619	0.667448	2.48057e-09	0.00159201
ENSG00000175756.9	8619	0.656045	2.12135e-09	0.00136146
ENSG00000049245.8	8619	-0.700266	1.7138e-08	0.010999
ENSG00000228315.7	8619	-1.17669	2.74814e-16	1.76373e-10
ENSG00000266036.1	8619	1.27961	1.12809e-08	0.00723996
ENSG00000074071.9	9157	0.946404	2.10481e-12	1.35084e-06
ENSG00000173141.4	9157	0.644913	1.3371e-08	0.00858135
ENSG00000173113.2	9157	0.7153	2.50637e-08	0.0160856
ENSG00000178449.4	9157	0.718916	2.43358e-09	0.00156185
ENSG00000135940.2	9157	0.912345	1.14178e-13	7.3278e-08
ENSG00000167522.10	9157	0.581326	4.70333e-08	0.0301855
ENSG00000189227.4	9157	0.861323	1.22382e-08	0.00785433
ENSG00000183260.5	9157	1.01135	2.13594e-08	0.0137083
ENSG00000169020.5	9157	1.29995	6.03798e-09	0.00387511
ENSG00000223401.1	9157	1.82347	4.86265e-08	0.031208
ENSG00000170396.6	9157	0.899242	1.51775e-09	0.000974074
ENSG00000236104.2	9157	0.698677	1.7077e-08	0.0109599
ENSG00000125356.6	9157	1.41464	2.40898e-13	1.54606e-07
ENSG00000105372.2	9157	0.994163	9.87835e-10	0.000633982
ENSG00000260260.1	9157	1.43284	1.51775e-08	0.00974076
ENSG00000124172.5	9157	1.22028	9.67988e-12	6.21245e-06
ENSG00000171222.6	9157	0.81372	7.02396e-08	0.0450791
ENSG00000138495.2	9157	0.892467	7.07893e-09	0.00454319
ENSG00000125995.11	9157	0.999058	1.5525e-08	0.00996382
ENSG00000130255.8	9157	1.05362	6.44859e-10	0.000413864
ENSG00000174132.8	9157	1.29152	1.89971e-08	0.0121921
ENSG00000220008.2	9157	1.41065	8.1403e-09	0.00522436
ENSG00000224877.3	9157	0.969956	1.61309e-08	0.0103526
ENSG00000221821.2	9157	1.27058	1.98219e-09	0.00127215
ENSG00000187051.4	9157	0.618772	1.06926e-08	0.0068624
ENSG00000179271.1	9157	0.985882	3.16152e-08	0.0202903
ENSG00000177733.4	9157	0.953471	3.44675e-11	2.21209e-05
ENSG00000107872.8	9157	0.96348	4.41029e-09	0.00283048
ENSG00000243449.2	9157	2.45035	6.00597e-10	0.000385457
ENSG00000175756.9	9157	0.701796	2.08225e-09	0.00133637
ENSG00000264364.2	9194	0.611476	9.83955e-11	6.31493e-05
ENSG00000196544.6	9194	0.557786	6.66111e-08	0.0427504
ENSG00000185453.8	9194	0.58118	1.92349e-08	0.0123448
ENSG00000123144.6	9194	0.577479	1.02137e-09	0.000655508
ENSG00000138032.16	9194	0.57253	5.64571e-11	3.62336e-05
ENSG00000206172.4	9194	1.95342	4.24865e-08	0.0272674
ENSG00000160799.7	9194	0.401109	2.59618e-08	0.016662
ENSG00000158092.2	9194	0.508687	1.96528e-08	0.012613
ENSG00000130066.12	9205	-0.379584	5.40174e-08	0.0346678
ENSG00000244313.2	9205	-0.468528	1.22853e-09	0.000788459
ENSG00000087088.15	9205	0.189212	3.38272e-08	0.02171
ENSG00000229344.1	9219	-0.678625	2.05836e-08	0.0132103
ENSG00000233762.2	9219	-0.547308	7.02526e-08	0.0450874
ENSG00000248996.1	9236	1.1997	3.8267e-12	2.45594e-06
ENSG00000171858.13	9236	0.908488	4.18652e-09	0.00268687
ENSG00000269018.1	9236	-1.03303	5.3382e-08	0.03426
ENSG00000258199.1	9236	-1.09556	7.84617e-11	5.03559e-05
ENSG00000178449.4	9236	0.504794	4.35357e-09	0.00279408
ENSG00000128789.16	9236	-0.543547	8.00272e-13	5.13607e-07
ENSG00000264364.2	9236	0.516975	2.11511e-08	0.0135746
ENSG00000223804.1	9236	0.717472	1.55566e-10	9.98405e-05
ENSG00000136147.12	9236	-0.658754	3.12776e-08	0.0200736
ENSG00000129084.13	9236	-0.574408	1.10503e-18	7.09198e-13
ENSG00000124733.3	9236	0.465615	3.04812e-08	0.0195626
ENSG00000170906.11	9236	0.573443	1.02747e-09	0.000659421
ENSG00000227063.4	9236	-2.05394	3.7761e-12	2.42347e-06
ENSG00000092841.14	9236	0.616737	1.16515e-08	0.00747783
ENSG00000112763.11	9236	0.62747	1.34236e-08	0.00861512
ENSG00000172809.8	9236	0.567289	6.66435e-08	0.0427711
ENSG00000169020.5	9236	1.05781	2.21291e-11	1.42023e-05
ENSG00000197756.5	9236	0.597285	1.03888e-08	0.00666745
ENSG00000229413.1	9236	1.43025	2.02515e-09	0.00129972
ENSG00000158526.7	9236	0.484497	3.22664e-09	0.00207082
ENSG00000170296.5	9236	-0.698178	1.1075e-12	7.10785e-07
ENSG00000236104.2	9236	0.507552	8.87107e-09	0.00569336
ENSG00000125356.6	9236	0.979927	1.26262e-12	8.10338e-07
ENSG00000139239.6	9236	-1.21606	2.03852e-09	0.0013083
ENSG00000225663.3	9236	-0.546175	2.77881e-09	0.00178341
ENSG00000138495.2	9236	0.635974	7.22559e-09	0.00463731
ENSG00000125995.11	9236	0.67818	7.78749e-08	0.0499793
ENSG00000178464.6	9236	-1.36006	1.87703e-08	0.0120466
ENSG00000100632.6	9236	0.540401	3.95322e-09	0.00253714
ENSG00000229638.1	9236	-1.32717	8.22681e-09	0.00527988
ENSG00000233762.2	9236	-1.16524	5.44108e-09	0.00349203
ENSG00000100207.14	9236	0.471257	4.21744e-09	0.00270671
ENSG00000123144.6	9236	0.500256	5.68407e-08	0.0364798
ENSG00000161654.5	9236	-0.4946	2.42024e-08	0.0155328
ENSG00000177700.5	9236	0.717289	3.43408e-09	0.00220396
ENSG00000204253.3	9236	-1.22233	5.58669e-12	3.58548e-06
ENSG00000186275.7	9236	-0.403148	8.48232e-11	5.44387e-05
ENSG00000164970.10	9236	0.557684	2.18273e-10	0.000140085
ENSG00000213741.4	9236	0.991211	3.96019e-09	0.00254161
ENSG00000138032.16	9236	0.571731	1.29683e-11	8.3229e-06
ENSG00000166164.11	9236	-0.41714	1.60723e-08	0.010315
ENSG00000213442.4	9236	-1.21458	1.65843e-09	0.00106437
ENSG00000206172.4	9236	2.68265	1.69456e-15	1.08755e-09
ENSG00000232815.1	9236	1.26697	9.0406e-09	0.00580217
ENSG00000127922.5	9236	0.573375	6.48695e-08	0.0416326
ENSG00000160799.7	9236	0.456622	4.03621e-11	2.5904e-05
ENSG00000259642.1	9236	0.886898	1.65518e-09	0.00106228
ENSG00000225663.3	9932	-1.43906	5.06312e-08	0.0324946
ENSG00000182463.11	10032	-0.0302912	1.79742e-09	0.00115357
ENSG00000151150.16	10032	-0.023133	8.3102e-10	0.00053334
ENSG00000204248.6	10032	-0.0273147	3.45598e-08	0.0221802
ENSG00000178719.12	10032	-0.037355	3.79544e-08	0.0243588
ENSG00000088726.11	10074	-0.911799	4.04604e-14	2.59671e-08
ENSG00000166091.15	10074	-0.983893	1.91856e-10	0.000123131
ENSG00000101856.8	10074	-0.745404	5.10165e-14	3.27419e-08
ENSG00000095303.10	10074	-0.834988	1.73059e-12	1.11067e-06
ENSG00000228474.1	10074	-0.338611	9.49595e-09	0.00609441
ENSG00000171159.4	10074	-0.348974	1.77805e-08	0.0114113
ENSG00000101335.5	10074	-1.20949	1.25165e-11	8.03295e-06
ENSG00000128266.7	10074	-0.652099	3.67382e-10	0.000235782
ENSG00000005961.13	10074	-1.19006	2.75811e-09	0.00177013
ENSG00000149564.7	10074	-0.807544	2.66523e-10	0.000171052
ENSG00000127920.5	10074	-1.08922	1.96733e-14	1.26261e-08
ENSG00000085733.11	10074	-0.660649	1.34411e-11	8.62634e-06
ENSG00000212864.2	10074	-0.624357	2.79896e-09	0.00179634
ENSG00000164181.9	10074	-0.477249	3.05547e-08	0.0196097
ENSG00000259207.3	10074	-0.845069	8.15252e-11	5.23221e-05
ENSG00000101162.3	10074	-1.14288	1.97231e-12	1.26581e-06
ENSG00000180354.11	10074	-0.452078	2.4538e-10	0.000157482
ENSG00000156265.11	10074	-0.681585	1.75853e-09	0.0011286
ENSG00000019102.7	10074	-0.977333	4.49511e-12	2.88492e-06
ENSG00000140682.14	10074	-0.336907	4.39455e-08	0.0282038
ENSG00000184702.13	10074	-0.610754	1.63288e-08	0.0104797
ENSG00000169704.4	10074	-1.1887	3.71404e-11	2.38363e-05
ENSG00000144677.10	10074	-0.561396	1.48964e-08	0.00956036
ENSG00000198478.6	10074	-0.895378	8.7869e-13	5.63935e-07
ENSG00000161911.7	10074	-1.20079	1.60587e-10	0.000103063
ENSG00000082781.7	10074	-0.721686	5.18328e-10	0.000332658
ENSG00000163737.3	10074	-1.33219	5.56638e-12	3.57245e-06
ENSG00000163736.3	10074	-1.45461	7.01161e-12	4.49998e-06
ENSG00000204420.4	10074	-1.06051	5.69377e-13	3.65421e-07
ENSG00000013016.10	10074	-0.527597	5.33722e-11	3.42538e-05
ENSG00000140479.12	10074	-0.471328	2.61873e-08	0.0168067
ENSG00000254614.1	10074	-0.926497	2.01825e-13	1.29529e-07
ENSG00000108839.7	10074	-0.549768	3.26814e-09	0.00209746
ENSG00000185340.11	10074	-0.708071	7.04376e-09	0.00452061
ENSG00000229754.1	10074	-0.699541	7.54872e-08	0.0484469
ENSG00000168497.4	10074	-1.01543	5.79815e-13	3.72119e-07
ENSG00000171611.5	10074	-1.02573	2.10296e-10	0.000134966
ENSG00000108960.3	10074	-0.63232	1.94118e-10	0.000124583
ENSG00000072422.12	10074	-0.349314	4.61844e-08	0.0296407
ENSG00000154146.8	10074	-1.11809	5.92407e-14	3.80201e-08
ENSG00000111644.3	10074	-0.763656	2.29911e-13	1.47554e-07
ENSG00000113140.6	10074	-1.26371	9.77075e-17	6.27077e-11
ENSG00000005249.8	10074	-0.86996	3.45472e-11	2.2172e-05
ENSG00000061918.8	10074	-0.484217	1.26733e-09	0.000813357
ENSG00000165406.11	10074	0.375854	4.64946e-08	0.0298398
ENSG00000272053.1	10074	-0.783788	5.36124e-11	3.44079e-05
ENSG00000233476.2	10366	-1.7155	4.06204e-11	2.60698e-05
ENSG00000074071.9	10366	0.872146	5.89569e-13	3.78379e-07
ENSG00000265982.1	10366	2.02313	1.74922e-10	0.000112263
ENSG00000130748.6	10366	1.90384	1.35925e-08	0.00872351
ENSG00000261221.1	10366	0.835757	5.3646e-08	0.0344294
ENSG00000218175.2	10366	-2.43512	6.94282e-11	4.45583e-05
ENSG00000114904.8	10366	0.621507	8.16253e-09	0.00523863
ENSG00000178449.4	10366	0.657089	1.37204e-09	0.000880564
ENSG00000103254.5	10366	1.18896	6.62612e-10	0.000425258
ENSG00000218426.5	10366	-1.77361	4.76025e-10	0.000305508
ENSG00000226415.1	10366	-2.07921	2.85471e-11	1.83212e-05
ENSG00000127774.6	10366	1.10714	1.53232e-09	0.000983425
ENSG00000141933.8	10366	1.26591	3.54076e-10	0.000227243
ENSG00000119669.3	10366	1.41468	6.18707e-09	0.0039708
ENSG00000242299.1	10366	-1.90181	4.97514e-09	0.00319299
ENSG00000182095.10	10366	0.693859	1.00831e-08	0.00647123
ENSG00000183260.5	10366	0.920097	1.51712e-08	0.00973676
ENSG00000034510.4	10366	0.794373	2.25361e-08	0.0144635
ENSG00000159884.7	10366	0.726081	2.39951e-08	0.0153998
ENSG00000125356.6	10366	1.07155	1.17207e-09	0.000752225
ENSG00000139239.6	10366	-1.80173	1.18861e-12	7.62839e-07
ENSG00000161179.9	10366	0.819409	2.93526e-08	0.0188382
ENSG00000127837.5	10366	0.489972	4.46296e-08	0.0286428
ENSG00000084207.11	10366	0.967906	1.21928e-08	0.00782522
ENSG00000242071.2	10366	-1.76516	3.84668e-08	0.0246876
ENSG00000233913.6	10366	-2.58191	2.55168e-14	1.63764e-08
ENSG00000218227.3	10366	-2.0522	1.09996e-10	7.05943e-05
ENSG00000179041.2	10366	0.815332	1.76575e-08	0.0113324
ENSG00000130312.2	10366	0.724844	1.93993e-08	0.0124503
ENSG00000178951.4	10366	0.805789	1.39601e-08	0.00895944
ENSG00000196683.6	10366	1.15075	1.30135e-08	0.00835191
ENSG00000187514.10	10366	0.868404	4.26927e-09	0.00273998
ENSG00000162302.8	10366	0.736586	6.71614e-08	0.0431035
ENSG00000185129.4	10366	0.580411	5.61756e-08	0.0360529
ENSG00000237984.2	10366	-0.686363	7.00231e-09	0.00449401
ENSG00000178464.6	10366	-2.25178	6.14767e-14	3.94551e-08
ENSG00000220008.2	10366	1.37726	3.42891e-10	0.000220064
ENSG00000229638.1	10366	-1.90545	4.08842e-11	2.62391e-05
ENSG00000221821.2	10366	1.20737	2.16275e-10	0.000138803
ENSG00000226608.2	10366	-2.89239	3.25936e-14	2.09183e-08
ENSG00000181029.7	10366	3.4871	7.92314e-12	5.08499e-06
ENSG00000233762.2	10366	-1.85136	9.08207e-14	5.82878e-08
ENSG00000156873.11	10366	-0.491728	3.03766e-08	0.0194954
ENSG00000231991.3	10366	-1.44145	2.18391e-08	0.0140161
ENSG00000213638.4	10366	1.04089	3.77518e-09	0.00242287
ENSG00000123144.6	10366	0.958412	1.97903e-17	1.27012e-11
ENSG00000175602.2	10366	1.6804	2.51353e-10	0.000161316
ENSG00000165644.6	10366	1.12844	4.55846e-12	2.92558e-06
ENSG00000226564.1	10366	-1.7687	1.4488e-11	9.29826e-06
ENSG00000179271.1	10366	0.916948	1.05574e-08	0.0067756
ENSG00000130520.6	10366	0.60856	2.63736e-08	0.0169263
ENSG00000236552.1	10366	-2.29893	2.65478e-13	1.70381e-07
ENSG00000179611.2	10366	-1.16365	5.0787e-09	0.00325946
ENSG00000185834.9	10366	-1.79992	4.84462e-10	0.000310923
ENSG00000235552.4	10366	-1.4817	7.74013e-09	0.00496754
ENSG00000177733.4	10366	0.911655	1.60722e-12	1.0315e-06
ENSG00000107872.8	10366	0.883661	2.21862e-09	0.00142389
ENSG00000213553.3	10366	-2.02009	7.72454e-13	4.95753e-07
ENSG00000130522.4	10366	1.3918	1.98616e-08	0.0127469
ENSG00000138032.16	10366	0.62651	5.88524e-09	0.00377709
ENSG00000213442.4	10366	-2.01669	5.73028e-16	3.67764e-10
ENSG00000168282.4	10366	0.991522	5.20819e-11	3.34256e-05
ENSG00000243449.2	10366	2.1488	1.77342e-09	0.00113816
ENSG00000259642.1	10366	1.03736	2.7105e-08	0.0173957
ENSG00000234851.3	10366	-2.5932	1.23792e-13	7.94483e-08
ENSG00000129932.3	10366	1.04506	1.90583e-08	0.0122314
ENSG00000175756.9	10366	0.636228	1.61651e-09	0.00103746
ENSG00000154803.8	10404	-0.0341527	9.37347e-09	0.0060158
ENSG00000182463.11	10432	-0.0291303	2.71552e-09	0.00174279
ENSG00000151150.16	10432	-0.0223843	9.96682e-10	0.00063966
ENSG00000178719.12	10432	-0.0365808	2.96548e-08	0.0190321
ENSG00000228474.1	10479	-0.382606	1.41186e-08	0.00906118
ENSG00000085733.11	10479	-0.631399	2.18228e-08	0.0140056
ENSG00000113140.6	10479	-0.97734	4.68722e-08	0.0300821
ENSG00000233476.2	10496	-0.656514	3.59587e-08	0.0230779
ENSG00000074071.9	10496	0.307536	3.69323e-08	0.0237028
ENSG00000226415.1	10496	-0.80518	1.89237e-08	0.012145
ENSG00000136937.8	10496	-0.194737	1.00165e-08	0.0064285
ENSG00000139239.6	10496	-0.669547	9.4075e-09	0.00603764
ENSG00000019102.7	10496	-0.893938	5.19669e-08	0.0333518
ENSG00000168522.8	10496	-0.195647	4.10912e-08	0.0263719
ENSG00000226608.2	10496	-0.999292	1.46538e-08	0.00940468
ENSG00000233762.2	10496	-0.783506	4.95886e-12	3.18255e-06
ENSG00000226564.1	10496	-0.654315	5.4301e-08	0.0348499
ENSG00000177733.4	10496	0.403569	6.24645e-12	4.00891e-06
ENSG00000138032.16	10496	0.266252	5.66272e-08	0.0363428
ENSG00000213442.4	10496	-0.706363	9.57677e-10	0.000614628
ENSG00000234851.3	10496	-0.891851	3.51912e-08	0.0225853
ENSG00000233476.2	10510	-2.35926	6.56861e-08	0.0421567
ENSG00000074071.9	10510	1.28306	2.66536e-10	0.00017106
ENSG00000178449.4	10510	1.07152	2.92666e-09	0.0018783
ENSG00000226415.1	10510	-2.84145	6.3584e-08	0.0408076
ENSG00000136937.8	10510	-0.68792	3.41593e-08	0.0219231
ENSG00000169020.5	10510	1.92488	9.10519e-09	0.00584362
ENSG00000125356.6	10510	1.72883	3.77881e-09	0.0024252
ENSG00000139239.6	10510	-2.49528	4.95513e-09	0.00318015
ENSG00000127837.5	10510	0.805145	6.49803e-08	0.0417037
ENSG00000084207.11	10510	1.60618	1.30629e-08	0.00838364
ENSG00000233913.6	10510	-3.18883	2.90804e-08	0.0186635
ENSG00000138495.2	10510	1.31224	1.3616e-08	0.0087386
ENSG00000130255.8	10510	1.52787	2.3467e-09	0.00150609
ENSG00000178464.6	10510	-2.82195	2.83858e-08	0.0182178
ENSG00000229638.1	10510	-2.61624	6.94248e-08	0.0445561
ENSG00000226608.2	10510	-3.83405	2.66255e-09	0.0017088
ENSG00000233762.2	10510	-2.93543	1.44755e-12	9.29023e-07
ENSG00000070413.14	10510	1.06404	5.91541e-08	0.0379645
ENSG00000179271.1	10510	1.57814	2.97007e-09	0.00190616
ENSG00000236552.1	10510	-2.99808	1.66675e-08	0.0106971
ENSG00000177733.4	10510	1.3522	4.04551e-10	0.000259637
ENSG00000138032.16	10510	1.09062	1.00346e-09	0.00064401
ENSG00000213442.4	10510	-2.6856	1.94785e-10	0.000125011
ENSG00000206172.4	10510	4.00941	3.20371e-08	0.0205611
ENSG00000234851.3	10510	-3.42752	6.60391e-09	0.00423833
ENSG00000042062.7	12280	-0.0199813	1.06312e-08	0.00682299
ENSG00000076864.15	12280	-0.0365747	3.0009e-08	0.0192595
ENSG00000181788.3	12280	-0.0172149	7.78709e-08	0.0499767
ENSG00000248527.1	12280	0.0189059	4.13074e-08	0.0265107
ENSG00000198356.7	14698	-0.0492834	1.93151e-08	0.0123962
ENSG00000159210.5	14698	-0.0309561	3.34008e-08	0.0214363
ENSG00000101421.3	14698	-0.0416699	5.52786e-08	0.0354772
ENSG00000068354.11	14698	-0.050026	1.39626e-08	0.00896105
ENSG00000198356.7	14716	-0.0504133	9.29573e-09	0.00596591
ENSG00000101421.3	14716	-0.0425784	2.8959e-08	0.0185856
ENSG00000068354.11	14716	-0.0512105	6.44533e-09	0.00413655

## Sheet: Supplemental_Table_S5
Table S5: Information for significant associations between inferred cleavage rates in the mitochondrial genome and nuclear encoded gene expression that replicate in both the discovery and replication data (with the same direction of effect), shown for significant relationships only.
Ensembl ID	geneName.x	pos	Estimate.CaG	pval.CaG	adjustedPs.CaG_Bonf	Estimate.GTEx	pval.GTEx	adjustedPs.GTEx_Bonf	adjustedPsCaG_BH	adjustedPsGTEx_BH	mediation estimate	ACME pval	MitoCarta2	RNA binding
ENSG00000115241	PPM1G	1601	-0.191957	2.75567e-08	0.0176856	-0.0124725	5.8175e-08	0.0373361	1.42042e-06	8.62267e-05	-9.21e-05	0.63	NO	NA
ENSG00000101856	PGRMC1	1682	-0.28144	8.40632e-10	0.000539509	-0.828963	1.39677e-19	8.96432e-14	6.95244e-08	8.96432e-14	No eQTL	No eQTL	NO	Candidate RBP
ENSG00000229754	CXCR2P1	1682	-0.560798	8.77481e-10	0.000563159	-0.787319	8.75311e-11	5.61766e-05	7.21259e-08	5.10696e-07	0.002776	<2e-16	NO	NA
ENSG00000156265	MAP3K7CL	1682	-0.760781	5.5564e-12	3.56604e-06	-0.596591	2.54458e-08	0.0163308	8.7168e-10	4.4742e-05	-0.00305	<2e-16	NO	NA
ENSG00000065534	MYLK	1682	-0.289773	8.99297e-09	0.0057716	-0.280046	7.19945e-08	0.0462054	5.41223e-07	0.000101106	0.004094	<2e-16	NO	No evidence (but detected)
ENSG00000111644	ACRBP	1682	-0.354666	3.0154e-11	1.93525e-05	-0.712691	4.00817e-13	2.57241e-07	3.85431e-09	5.98234e-09	0.000565	0.5	NO	NA
ENSG00000085733	CTTN	1682	-0.414523	5.72509e-08	0.0367431	-0.672537	1.93399e-13	1.24121e-07	2.66602e-06	3.44781e-09	-0.000862	0.17	NO	No evidence (but detected)
ENSG00000168497	SDPR	1682	-0.5481	3.44416e-14	2.21043e-08	-0.976313	1.76166e-13	1.13061e-07	9.44223e-12	3.23032e-09	-0.001952	0.1	NO	NA
ENSG00000206172	HBA1	3258	2.29064	6.18431e-08	0.0396903	3.2152	1.49945e-09	0.000962332	2.84477e-06	5.69427e-06	0.000232	0.49	NO	NA
ENSG00000184640	SEPT9	3258	0.280203	3.54271e-08	0.0227367	0.592472	6.32458e-08	0.0405905	1.76226e-06	9.26725e-05	-8.12e-05	0.3	NO	NA
ENSG00000225663	FAM195B	7466	-0.270163	5.82373e-10	0.000373761	-0.805711	2.72275e-09	0.00174743	5.05493e-08	8.48268e-06	-2.17e-05	0.96	NO	No evidence (but detected)
ENSG00000127184	COX7C	8619	0.299147	1.30775e-08	0.00839302	1.01323	4.53531e-08	0.0291072	7.50248e-07	7.09932e-05	-0.000149	0.36	YES	NA
ENSG00000167548	KMT2D	8619	0.494723	2.597e-09	0.00166673	0.668129	2.04131e-08	0.0131009	1.84393e-07	3.77489e-05	0.000263	0.042	NO	NA
ENSG00000129084	PSMA1	8619	-0.314137	6.92856e-12	4.44668e-06	-0.501001	1.39422e-08	0.00894796	1.05647e-09	2.90876e-05	-0.000295	0.018	NO	NA
ENSG00000023041	ZDHHC6	8619	-0.351274	9.78998e-11	6.28311e-05	-0.422977	1.58633e-09	0.00101809	1.07367e-08	5.88492e-06	0.000546	0.008	NO	NA
ENSG00000124172	ATP5E	9157	0.657274	9.81722e-21	6.30059e-15	1.22028	9.67988e-12	6.21245e-06	1.28322e-17	7.66969e-08	0.000684	<2e-16	YES	NA
ENSG00000138495	COX17	9157	0.630343	4.95208e-23	3.1782e-17	0.892467	7.07893e-09	0.00454319	9.87017e-20	1.76778e-05	0.000816	<2e-16	YES	NA
ENSG00000130255	RPL36	9157	0.449518	5.81548e-12	3.73232e-06	1.05362	6.44859e-10	0.000413864	9.07224e-10	2.7591e-06	0.000138	0.58	NO	mRNA interactome
ENSG00000187051	RPS19BP1	9157	0.300238	4.23291e-11	2.71664e-05	0.618772	1.06926e-08	0.0068624	5.16864e-09	2.37453e-05	8.04e-05	0.43	NO	mRNA interactome
ENSG00000125995	ROMO1	9157	0.423024	1.36571e-10	8.76497e-05	0.999058	1.5525e-08	0.00996382	1.43172e-08	3.10399e-05	-0.000154	0.182	YES	NA
ENSG00000107872	FBXL15	9157	0.393743	5.28967e-08	0.0339486	0.96348	4.41029e-09	0.00283048	2.48872e-06	1.22003e-05	0.000207	0.17	NO	NA
ENSG00000171222	SCAND1	9157	0.440257	1.28743e-10	8.26262e-05	0.81372	7.02396e-08	0.0450791	1.36077e-08	9.88759e-05	-0.000405	0.15	NO	NA
ENSG00000105372	RPS19	9157	0.331875	1.00693e-08	0.00646238	0.994163	9.87835e-10	0.000633982	5.97403e-07	4.02302e-06	-0.000152	0.13	NO	No evidence (but detected)
ENSG00000135940	COX5B	9157	0.468315	1.06129e-19	6.81125e-14	0.912345	1.14178e-13	7.3278e-08	1.11295e-16	2.28994e-09	0.000359	0.072	YES	Candidate RBP
ENSG00000206172	HBA1	9236	1.68574	4.64906e-13	2.98372e-07	2.68265	1.69456e-15	1.08755e-09	9.5906e-11	1.08755e-10	0.00032	0.454	NO	NA
ENSG00000170296	GABARAP	9236	-0.202042	1.49091e-13	9.56852e-08	-0.698178	1.1075e-12	7.10785e-07	3.4858e-11	1.29234e-08	-0.000196	0.25	NO	NA
ENSG00000129084	PSMA1	9236	-0.184301	2.01815e-13	1.29523e-07	-0.574408	1.10503e-18	7.09198e-13	4.56388e-11	3.54599e-13	-0.000229	0.18	NO	NA
ENSG00000101856	PGRMC1	10074	-0.421427	3.83773e-21	2.46302e-15	-0.745404	5.10165e-14	3.27419e-08	5.52246e-18	1.21266e-09	No eQTL	No eQTL	NO	Candidate RBP
ENSG00000229754	CXCR2P1	10074	-0.635915	2.25948e-12	1.45011e-06	-0.699541	7.54872e-08	0.0484469	3.90234e-10	0.000105549	0.00526	<2e-16	NO	NA
ENSG00000164181	ELOVL7	10074	-0.487016	1.42325e-11	9.13427e-06	-0.477249	3.05547e-08	0.0196097	1.99351e-09	5.16045e-05	0.00746	<2e-16	NO	NA
ENSG00000128266	GNAZ	10074	-0.483396	4.7821e-09	0.0030691	-0.652099	3.67382e-10	0.000235782	3.12818e-07	1.66044e-06	-0.0058	<2e-16	NO	NA
ENSG00000082781	ITGB5	10074	-0.48024	8.61619e-10	0.000552979	-0.721686	5.18328e-10	0.000332658	7.09857e-08	2.26298e-06	-0.00685	<2e-16	NO	NA
ENSG00000156265	MAP3K7CL	10074	-0.660921	1.66245e-09	0.00106694	-0.681585	1.75853e-09	0.0011286	1.24935e-07	6.32312e-06	-0.00503	<2e-16	NO	NA
ENSG00000198478	SH3BGRL2	10074	-0.47532	6.23388e-09	0.00400084	-0.895378	8.7869e-13	5.63935e-07	3.93745e-07	1.06403e-08	-0.00632	<2e-16	NO	NA
ENSG00000101162	TUBB1	10074	-0.558483	2.22602e-12	1.42864e-06	-1.14288	1.97231e-12	1.26581e-06	3.85182e-10	1.97782e-08	0.006986	<2e-16	NO	NA
ENSG00000108960	MMD	10074	-0.539921	3.30948e-18	2.12399e-12	-0.63232	1.94118e-10	0.000124583	2.5437e-15	9.9215e-07	-0.000551	0.74	NO	NA
ENSG00000111644	ACRBP	10074	-0.393843	7.14021e-14	4.58251e-08	-0.763656	2.29911e-13	1.47554e-07	1.81055e-11	3.88301e-09	0.00147	0.47	NO	NA
ENSG00000149564	ESAM	10074	-0.489692	4.77789e-12	3.0664e-06	-0.807544	2.66523e-10	0.000171052	7.65452e-10	1.25779e-06	0.000983	0.436	NO	NA
ENSG00000171611	PTCRA	10074	-0.467115	6.62412e-09	0.0042513	-1.02573	2.10296e-10	0.000134966	4.15003e-07	1.04625e-06	0.000892	0.38	NO	NA
ENSG00000163737	PF4	10074	-0.541869	1.15057e-08	0.00738422	-1.33219	5.56638e-12	3.57245e-06	6.70805e-07	4.84525e-08	0.00264	0.23	NO	NA
ENSG00000088726	TMEM40	10074	-0.485475	3.95378e-12	2.5375e-06	-0.911799	4.04604e-14	2.59671e-08	6.46624e-10	1.08196e-09	0.001284	0.23	NO	NA
ENSG00000085733	CTTN	10074	-0.58223	7.3329e-15	4.70618e-09	-0.660649	1.34411e-11	8.62634e-06	2.40479e-12	1.01486e-07	-0.001984	0.13	NO	No evidence (but detected)
ENSG00000168497	SDPR	10074	-0.695187	7.90222e-23	5.07157e-17	-1.01543	5.79815e-13	3.72119e-07	1.53684e-19	7.92905e-09	-0.00363	0.098	NO	NA
ENSG00000154146	NRGN	10074	-0.514087	1.92945e-12	1.2383e-06	-1.11809	5.92407e-14	3.80201e-08	3.38334e-10	1.35786e-09	0.00211	0.062	NO	NA
ENSG00000005249	PRKAR2B	10074	-0.609034	3.04627e-16	1.95506e-10	-0.86996	3.45472e-11	2.2172e-05	1.43019e-13	2.35873e-07	-0.00262	0.05	NO	NA
ENSG00000113140	SPARC	10074	-0.538013	1.37701e-09	0.000883753	-1.26371	9.77075e-17	6.27077e-11	1.06004e-07	1.25415e-11	0.00634	0.022	NO	NA
ENSG00000085733	CTTN	10479	-0.587353	6.05792e-11	3.88791e-05	-0.631399	2.18228e-08	0.0140056	7.07765e-09	3.95935e-05	-0.00162	0.144	NO	No evidence (but detected)
ENSG00000226608	FTLP3	10496	-0.376641	5.90178e-10	0.000378771	-0.999292	1.46538e-08	0.00940468	5.10748e-08	2.99512e-05	0.000448	0.18	NO	NA
ENSG00000168522	FNTA	10496	-0.0925682	1.07497e-10	6.89906e-05	-0.195647	4.10912e-08	0.0263719	1.16361e-08	6.53471e-05	-0.001475	0.004	NO	NA
ENSG00000139239	RPL14P1	10510	-1.3067	2.72485e-09	0.00174878	-2.49528	4.95513e-09	0.00318015	1.91942e-07	1.34159e-05	-5.52e-05	0.57	NO	NA
ENSG00000236552	RPL13AP5	10510	-1.35312	1.59265e-11	1.02215e-05	-2.99808	1.66675e-08	0.0106971	2.19864e-09	3.27127e-05	0.000282	0.266	NO	NA
ENSG00000234851	RP11-3P17.3	10510	-1.865	1.48193e-10	9.51089e-05	-3.42752	6.60391e-09	0.00423833	1.53749e-08	1.67523e-05	-0.000314	0.002	NO	NA

## Sheet: Supplemental_Table_S6
Table S6: Mediation analysis for mitochondrial RNA cleavage positions that are significantly associated with both nuclear and mitochondrial encoded gene expression (significant results in bold).
MitoGene	ensembl Id	Nuc Gene Name	Cleave Position	Test	Estimate	Pval	MitoGeneName
ENSG00000198763	ENSG00000085733	CTTN	1682	ACME	0.01673	2e-05	MT-ND2
ENSG00000198786	ENSG00000111644	ACRBP	1682	ACME	0.0232	2e-05	MT-ND5
ENSG00000198888	ENSG00000082781	ITGB5	10074	ACME	0.034	2e-05	MT-ND1
ENSG00000198888	ENSG00000088726	TMEM40	10074	ACME	0.0302	2e-05	MT-ND1
ENSG00000210082	ENSG00000111644	ACRBP	10074	ACME	0.0361	2e-05	MT-RNR2
ENSG00000211459	ENSG00000113140	SPARC	10074	ACME	0.0368	2e-05	MT-RNR1
ENSG00000198888	ENSG00000128266	GNAZ	10074	ACME	0.0355	4e-05	MT-ND1
ENSG00000210082	ENSG00000113140	SPARC	10074	ACME	0.0345	4e-05	MT-RNR2
ENSG00000198763	ENSG00000111644	ACRBP	1682	ACME	0.01698	6e-05	MT-ND2
ENSG00000198888	ENSG00000156265	MAP3K7CL	10074	ACME	0.0323	6e-05	MT-ND1
ENSG00000198888	ENSG00000113140	SPARC	10074	ACME	0.028	8e-05	MT-ND1
ENSG00000211459	ENSG00000198478	SH3BGRL2	10074	ACME	0.0394	8e-05	MT-RNR1
ENSG00000211459	ENSG00000085733	CTTN	10074	ACME	0.04	8e-05	MT-RNR1
ENSG00000198888	ENSG00000111644	ACRBP	10074	ACME	0.028	0.00014	MT-ND1
ENSG00000210082	ENSG00000085733	CTTN	10074	ACME	0.0367	0.00016	MT-RNR2
ENSG00000198763	ENSG00000229754	CXCR2P1	1682	ACME	0.0232	0.00022	MT-ND2
ENSG00000211459	ENSG00000164181	ELOVL7	10074	ACME	0.0464	0.00024	MT-RNR1
ENSG00000198763	ENSG00000101856	PGRMC1	1682	ACME	0.0264	0.00028	MT-ND2
ENSG00000198763	ENSG00000156265	MAP3K7CL	1682	ACME	0.0169	0.00044	MT-ND2
ENSG00000198888	ENSG00000164181	ELOVL7	10074	ACME	0.0373	0.00064	MT-ND1
ENSG00000210082	ENSG00000198478	SH3BGRL2	10074	ACME	0.0353	0.00068	MT-RNR2
ENSG00000210082	ENSG00000164181	ELOVL7	10074	ACME	0.0425	0.00072	MT-RNR2
ENSG00000211459	ENSG00000005249	PRKAR2B	10074	ACME	0.0434	0.00098	MT-RNR1
ENSG00000198763	ENSG00000065534	MYLK	1682	ACME	0.0276	0.001	MT-ND2
ENSG00000198888	ENSG00000085733	CTTN	10074	ACME	0.0266	0.0011	MT-ND1
ENSG00000198888	ENSG00000005249	PRKAR2B	10074	ACME	0.035	0.0014	MT-ND1
ENSG00000198888	ENSG00000198478	SH3BGRL2	10074	ACME	0.0269	0.0014	MT-ND1
ENSG00000210082	ENSG00000005249	PRKAR2B	10074	ACME	0.0412	0.0014	MT-RNR2
ENSG00000211459	ENSG00000111644	ACRBP	1682	ACME	0.00886	0.0048	MT-RNR1
ENSG00000210082	ENSG00000168497	SDPR	1682	ACME	-0.0202	0.0057	MT-RNR2
ENSG00000210082	ENSG00000168522	FNTA	10496	ACME	-0.2206	0.012	MT-RNR2
ENSG00000211459	ENSG00000168522	FNTA	10496	ACME	-0.238	0.012	MT-RNR1
ENSG00000211459	ENSG00000101856	PGRMC1	10074	ACME	0.04019	0.02	MT-RNR1
ENSG00000198763	ENSG00000168497	SDPR	1682	ACME	0.01517	0.022	MT-ND2
ENSG00000198888	ENSG00000108960	MMD	10074	ACME	0.02911	0.026	MT-ND1
ENSG00000198888	ENSG00000101856	PGRMC1	10074	ACME	0.03341	0.027	MT-ND1
ENSG00000198886	ENSG00000111644	ACRBP	1682	ACME	0.006191	0.029	MT-ND4
ENSG00000211459	ENSG00000108960	MMD	10074	ACME	0.03326	0.029	MT-RNR1
ENSG00000210082	ENSG00000101856	PGRMC1	10074	ACME	0.03527	0.039	MT-RNR2
ENSG00000210082	ENSG00000226608	FTLP3	10496	ACME	0.02279	0.04	MT-RNR2
ENSG00000211459	ENSG00000226608	FTLP3	10496	ACME	0.02479	0.041	MT-RNR1
ENSG00000210082	ENSG00000108960	MMD	10074	ACME	0.0298	0.049	MT-RNR2
ENSG00000198899	ENSG00000111644	ACRBP	1682	ACME	0.00586	0.059	MT-ATP6
ENSG00000211459	ENSG00000168497	SDPR	1682	ACME	-0.0132	0.081	MT-RNR1
ENSG00000198886	ENSG00000085733	CTTN	1682	ACME	0.00541	0.11	MT-ND4
ENSG00000198727	ENSG00000111644	ACRBP	1682	ACME	0.00476	0.13	MT-CYB
ENSG00000198886	ENSG00000229754	CXCR2P1	1682	ACME	0.00741	0.16	MT-ND4
ENSG00000211459	ENSG00000085733	CTTN	1682	ACME	0.0062	0.16	MT-RNR1
ENSG00000198899	ENSG00000085733	CTTN	1682	ACME	0.00511	0.17	MT-ATP6
ENSG00000198888	ENSG00000168497	SDPR	10074	ACME	0.01471	0.2	MT-ND1
ENSG00000198899	ENSG00000229754	CXCR2P1	1682	ACME	0.00722	0.2	MT-ATP6
ENSG00000198886	ENSG00000101856	PGRMC1	1682	ACME	0.00732	0.24	MT-ND4
ENSG00000210082	ENSG00000111644	ACRBP	1682	ACME	0.00362	0.25	MT-RNR2
ENSG00000211459	ENSG00000168497	SDPR	10074	ACME	0.0147	0.27	MT-RNR1
ENSG00000210082	ENSG00000065534	MYLK	1682	ACME	-0.00955	0.3	MT-RNR2
ENSG00000210082	ENSG00000168497	SDPR	10074	ACME	0.0137	0.31	MT-RNR2
ENSG00000198899	ENSG00000101856	PGRMC1	1682	ACME	0.00689	0.32	MT-ATP6
ENSG00000198727	ENSG00000229754	CXCR2P1	1682	ACME	0.00536	0.33	MT-CYB
ENSG00000211459	ENSG00000229754	CXCR2P1	1682	ACME	0.00714	0.33	MT-RNR1
ENSG00000198727	ENSG00000085733	CTTN	1682	ACME	0.00349	0.34	MT-CYB
ENSG00000198712	ENSG00000168497	SDPR	1682	ACME	-0.00574	0.35	MT-CO2
ENSG00000198886	ENSG00000065534	MYLK	1682	ACME	0.00653	0.36	MT-ND4
ENSG00000198899	ENSG00000065534	MYLK	1682	ACME	0.00676	0.39	MT-ATP6
ENSG00000210082	ENSG00000101856	PGRMC1	1682	ACME	-0.00632	0.41	MT-RNR2
ENSG00000210082	ENSG00000156265	MAP3K7CL	1682	ACME	-0.00451	0.42	MT-RNR2
ENSG00000198886	ENSG00000156265	MAP3K7CL	1682	ACME	0.00305	0.45	MT-ND4
ENSG00000198727	ENSG00000101856	PGRMC1	1682	ACME	0.00482	0.48	MT-CYB
ENSG00000198899	ENSG00000156265	MAP3K7CL	1682	ACME	0.00316	0.49	MT-ATP6
ENSG00000198712	ENSG00000111644	ACRBP	1682	ACME	0.00183	0.53	MT-CO2
ENSG00000198727	ENSG00000065534	MYLK	1682	ACME	0.00368	0.64	MT-CYB
ENSG00000198712	ENSG00000156265	MAP3K7CL	1682	ACME	-0.00182	0.67	MT-CO2
ENSG00000211459	ENSG00000156265	MAP3K7CL	1682	ACME	0.00238	0.68	MT-RNR1
ENSG00000198727	ENSG00000168497	SDPR	1682	ACME	-0.00248	0.69	MT-CYB
ENSG00000211459	ENSG00000101856	PGRMC1	1682	ACME	0.00303	0.7	MT-RNR1
ENSG00000198712	ENSG00000085733	CTTN	1682	ACME	0.00116	0.75	MT-CO2
ENSG00000198727	ENSG00000156265	MAP3K7CL	1682	ACME	0.0012	0.79	MT-CYB
ENSG00000198712	ENSG00000229754	CXCR2P1	1682	ACME	0.00137	0.81	MT-CO2
ENSG00000210082	ENSG00000085733	CTTN	1682	ACME	0.000932	0.83	MT-RNR2
ENSG00000198712	ENSG00000065534	MYLK	1682	ACME	-0.00125	0.87	MT-CO2
ENSG00000198712	ENSG00000101856	PGRMC1	1682	ACME	-0.000675	0.92	MT-CO2
ENSG00000198899	ENSG00000168497	SDPR	1682	ACME	0.00041	0.95	MT-ATP6
ENSG00000210082	ENSG00000229754	CXCR2P1	1682	ACME	0.000126	0.98	MT-RNR2
ENSG00000198886	ENSG00000168497	SDPR	1682	ACME	-3.57e-05	1	MT-ND4
ENSG00000211459	ENSG00000065534	MYLK	1682	ACME	3.75e-06	1	MT-RNR1
ENSG00000198786	ENSG00000156265	MAP3K7CL	1682	ACME	0.026	<2e-16	MT-ND5
ENSG00000198786	ENSG00000085733	CTTN	1682	ACME	0.0232	<2e-16	MT-ND5
ENSG00000198786	ENSG00000101856	PGRMC1	1682	ACME	0.0404	<2e-16	MT-ND5
ENSG00000198786	ENSG00000065534	MYLK	1682	ACME	0.0404	<2e-16	MT-ND5
ENSG00000198786	ENSG00000229754	CXCR2P1	1682	ACME	0.0303	<2e-16	MT-ND5
ENSG00000198786	ENSG00000168497	SDPR	1682	ACME	0.028	<2e-16	MT-ND5
ENSG00000198888	ENSG00000085733	CTTN	1682	ACME	0.0273	<2e-16	MT-ND1
ENSG00000198888	ENSG00000149564	ESAM	10074	ACME	0.0387	<2e-16	MT-ND1
ENSG00000198888	ENSG00000065534	MYLK	1682	ACME	0.048	<2e-16	MT-ND1
ENSG00000198888	ENSG00000154146	NRGN	10074	ACME	0.0287	<2e-16	MT-ND1
ENSG00000198888	ENSG00000111644	ACRBP	1682	ACME	0.027	<2e-16	MT-ND1
ENSG00000198888	ENSG00000171611	PTCRA	10074	ACME	0.0367	<2e-16	MT-ND1
ENSG00000198888	ENSG00000229754	CXCR2P1	10074	ACME	0.0452	<2e-16	MT-ND1
ENSG00000198888	ENSG00000229754	CXCR2P1	1682	ACME	0.037	<2e-16	MT-ND1
ENSG00000198888	ENSG00000101856	PGRMC1	1682	ACME	0.0457	<2e-16	MT-ND1
ENSG00000198888	ENSG00000163737	PF4	10074	ACME	0.0265	<2e-16	MT-ND1
ENSG00000198888	ENSG00000156265	MAP3K7CL	1682	ACME	0.0292	<2e-16	MT-ND1
ENSG00000198888	ENSG00000101162	TUBB1	10074	ACME	0.0477	<2e-16	MT-ND1
ENSG00000198888	ENSG00000168497	SDPR	1682	ACME	0.0313	<2e-16	MT-ND1
ENSG00000210082	ENSG00000149564	ESAM	10074	ACME	0.051	<2e-16	MT-RNR2
ENSG00000210082	ENSG00000082781	ITGB5	10074	ACME	0.0441	<2e-16	MT-RNR2
ENSG00000210082	ENSG00000128266	GNAZ	10074	ACME	0.0491	<2e-16	MT-RNR2
ENSG00000210082	ENSG00000163737	PF4	10074	ACME	0.0363	<2e-16	MT-RNR2
ENSG00000210082	ENSG00000154146	NRGN	10074	ACME	0.0396	<2e-16	MT-RNR2
ENSG00000210082	ENSG00000088726	TMEM40	10074	ACME	0.0393	<2e-16	MT-RNR2
ENSG00000210082	ENSG00000229754	CXCR2P1	10074	ACME	0.0619	<2e-16	MT-RNR2
ENSG00000210082	ENSG00000171611	PTCRA	10074	ACME	0.0491	<2e-16	MT-RNR2
ENSG00000210082	ENSG00000156265	MAP3K7CL	10074	ACME	0.042	<2e-16	MT-RNR2
ENSG00000210082	ENSG00000101162	TUBB1	10074	ACME	0.0607	<2e-16	MT-RNR2
ENSG00000211459	ENSG00000163737	PF4	10074	ACME	0.0396	<2e-16	MT-RNR1
ENSG00000211459	ENSG00000082781	ITGB5	10074	ACME	0.0477	<2e-16	MT-RNR1
ENSG00000211459	ENSG00000085733	CTTN	10479	ACME	0.0574	<2e-16	MT-RNR1
ENSG00000211459	ENSG00000171611	PTCRA	10074	ACME	0.0522	<2e-16	MT-RNR1
ENSG00000211459	ENSG00000111644	ACRBP	10074	ACME	0.0408	<2e-16	MT-RNR1
ENSG00000211459	ENSG00000101162	TUBB1	10074	ACME	0.0619	<2e-16	MT-RNR1
ENSG00000211459	ENSG00000156265	MAP3K7CL	10074	ACME	0.0481	<2e-16	MT-RNR1
ENSG00000211459	ENSG00000128266	GNAZ	10074	ACME	0.0532	<2e-16	MT-RNR1
ENSG00000211459	ENSG00000088726	TMEM40	10074	ACME	0.0424	<2e-16	MT-RNR1
ENSG00000211459	ENSG00000154146	NRGN	10074	ACME	0.0426	<2e-16	MT-RNR1
ENSG00000211459	ENSG00000229754	CXCR2P1	10074	ACME	0.0666	<2e-16	MT-RNR1
ENSG00000211459	ENSG00000149564	ESAM	10074	ACME	0.0546	<2e-16	MT-RNR1

## Sheet: Supplemental_Table_S7
Table S7: Accession numbers for RNA sequencing data from shRNA gene knock (KD) down experiments in the ENCODE portal.
Experiment	Gene	Accession
Control	TBRG4	SRR4421540
Control	TBRG4	SRR4421541
Control	TBRG4	SRR3469464
Control	TBRG4	SRR3469465
shRNA KD	TBRG4	SRR4422214
shRNA KD	TBRG4	SRR4422215
shRNA KD	TBRG4	SRR3469394
shRNA KD	TBRG4	SRR3469395
Control	RPS19	SRR4422088
Control	RPS19	SRR4422087
Control	RPS19	SRR4422172
Control	RPS19	SRR4422171
shRNA KD	RPS19	SRR4421317
shRNA KD	RPS19	SRR4421316
shRNA KD	RPS19	SRR4421853
shRNA KD	RPS19	SRR4421852
